# Supplementary material for: Face cells encode object parts more than facial configuration of illusory faces
Source: Nat Commun. 2024 Nov 14;15:9879. doi: 10.1038/s41467-024-54323-w (PMC11564726; doi:10.1038/s41467-024-54323-w)
Supplement: Supplementary file 4 — Source Data [file 41467_2024_54323_MOESM4_ESM.xlsx]

## Sheet: Description
Source Data Sheets
Face cells respond to object parts rather than face-like configuration in illusory faces
Sharma, Vinken, Jagadeesh and Livingstone (2024). Nature Communications .
See also Open Science Framework (OSF) storage database URL for stimuli, data and code to reproduce main figures: https://osf.io/z2kra/
Paper Figure	Corresponding Excel Sheet	Notes
Fig 1	fig 1b, c, f, g	1b,c shows CIT responses, 1f, g shows AIT responses
Fig 2	Fig2	Face and pareidolia d' values for 209 CIT units and 164 AIT units
Fig 3	Fig3	avg resp per image for face and nonface units in CIT and AIT + faceness scores for the 200 Wardle et al images
Fig 4	Fig4	The faceness ratings we collected for from human subjects for original, scrambled, isolated quadrants
Fig 5	Fig5	Pareidolia and scrambled pareidolia d' for face and nonface units in CIT and AIT
Fig 6	Fig6	Avg resp per image for CIT and AIT face units (face d'>1) for original, scrambled, isolated quadrants

## Sheet: Fig1b, c, f, g
CIT (Fig1b, c)				AIT (Fig1f, g)
Faces	Nonfaces	Pareidolia	Matched controls	Faces	Nonfaces	Pareidolia	Matched controls
-0.225335	-0.737573	0.245192	0.295198	-0.225335	-0.737573	0.245192	0.295198
-0.630338	-0.332369	0.27196	0.206259	-0.630338	-0.332369	0.27196	0.206259
-0.562408	-1.30824	0.534376	0.488106	-0.562408	-1.30824	0.534376	0.488106
-0.46589	-0.892944	0.267645	0.241241	-0.46589	-0.892944	0.267645	0.241241
-0.490301	-1.04991	0.533146	0.469604	-0.490301	-1.04991	0.533146	0.469604
0.362071	-0.584186	0.191487	-0.0317266	0.362071	-0.584186	0.191487	-0.0317266
0.321675	-0.551528	0.143914	0.314996	0.321675	-0.551528	0.143914	0.314996
-0.510668	-0.988237	0.459895	0.479402	-0.510668	-0.988237	0.459895	0.479402
1.14725	-0.650254	0.498516	-0.108967	1.14725	-0.650254	0.498516	-0.108967
-0.666239	-0.497586	0.152713	0.426437	-0.666239	-0.497586	0.152713	0.426437
-0.712408	-0.524583	0.305526	0.338542	-0.712408	-0.524583	0.305526	0.338542
-0.608875	-0.622052	0.113588	0.388903	-0.608875	-0.622052	0.113588	0.388903
-0.564619	-0.423401	0.389216	0.212639	-0.564619	-0.423401	0.389216	0.212639
-0.632761	-0.377477	0.267746	0.281031	-0.632761	-0.377477	0.267746	0.281031
-0.0642651	-0.66909	0.377256	0.286567	-0.0642651	-0.66909	0.377256	0.286567
-0.637252	-0.272247	0.298769	0.197291	-0.637252	-0.272247	0.298769	0.197291
-0.588289	-0.955205	0.326171	0.22023	-0.588289	-0.955205	0.326171	0.22023
-0.365872	-0.416741	0.236751	0.388649	-0.365872	-0.416741	0.236751	0.388649
-0.46295	-0.617749	0.363529	0.353144	-0.46295	-0.617749	0.363529	0.353144
-0.443254	-0.690643	0.432679	0.305495	-0.443254	-0.690643	0.432679	0.305495
-0.706146	-0.718258	0.199624	0.416676	-0.706146	-0.718258	0.199624	0.416676
-0.57121	-0.335806	0.489865	0.256931	-0.57121	-0.335806	0.489865	0.256931
-0.53191	-0.932737	0.402138	0.530835	-0.53191	-0.932737	0.402138	0.530835
-0.38778	-0.375421	0.436954	0.123587	-0.38778	-0.375421	0.436954	0.123587
0.237107	-1.04484	0.49222	-0.0471654	0.237107	-1.04484	0.49222	-0.0471654
-0.309384	-1.00688	0.317828	0.141723	-0.309384	-1.00688	0.317828	0.141723
-0.186784	-0.836339	0.353454	0.146631	-0.186784	-0.836339	0.353454	0.146631
-0.927744	-1.02666	0.324264	0.203702	-0.927744	-1.02666	0.324264	0.203702
-0.705591	-0.67089	0.315038	0.213843	-0.705591	-0.67089	0.315038	0.213843
-0.140264	-0.721789	0.366909	0.341868	-0.140264	-0.721789	0.366909	0.341868
-1.10037	-1.02256	0.240707	0.36374	-1.10037	-1.02256	0.240707	0.36374
-0.525787	-0.622318	0.367755	0.140532	-0.525787	-0.622318	0.367755	0.140532
-0.597656	-0.0585379	0.186888	0.144112	-0.597656	-0.0585379	0.186888	0.144112
-0.515977	-0.419561	0.402842	0.485057	-0.515977	-0.419561	0.402842	0.485057
-0.492546	-0.0750095	0.146229	0.175309	-0.492546	-0.0750095	0.146229	0.175309
-0.633772	-0.122574	0.171657	0.20378	-0.633772	-0.122574	0.171657	0.20378
-0.373625	-0.629299	0.41622	0.451155	-0.373625	-0.629299	0.41622	0.451155
-0.284017	-0.0492287	0.430529	0.297169	-0.284017	-0.0492287	0.430529	0.297169
-0.584154	-0.0836061	0.146017	0.174012	-0.584154	-0.0836061	0.146017	0.174012
-0.29547	-1.0567	0.343351	0.211304	-0.29547	-1.0567	0.343351	0.211304
-0.691609	-0.962032	0.466091	0.276768	-0.691609	-0.962032	0.466091	0.276768
-0.51451	-0.297025	0.259691	0.113853	-0.51451	-0.297025	0.259691	0.113853
0.532828	-0.695102	0.311084	-0.147483	0.532828	-0.695102	0.311084	-0.147483
-0.585344	-0.239891	0.490041	0.26078	-0.585344	-0.239891	0.490041	0.26078
-0.518299	-0.448307	0.222166	0.374189	-0.518299	-0.448307	0.222166	0.374189
-0.586954	-0.190889	0.242557	0.197086	-0.586954	-0.190889	0.242557	0.197086
-0.416417	-0.415397	0.267416	0.276079	-0.416417	-0.415397	0.267416	0.276079
-0.277513	-0.326822	0.389611	0.0921797	-0.277513	-0.326822	0.389611	0.0921797
-0.5078	-0.106501	0.0273406	0.451778	-0.5078	-0.106501	0.0273406	0.451778
-0.745389	-0.548616	0.198424	0.397666	-0.745389	-0.548616	0.198424	0.397666
-0.976498	-0.45476	0.273624	0.383053	-0.976498	-0.45476	0.273624	0.383053
-0.698921	-0.0643549	0.190081	0.18232	-0.698921	-0.0643549	0.190081	0.18232
-0.22615	-0.679986	0.31718	0.128628	-0.22615	-0.679986	0.31718	0.128628
-0.499491	-0.386676	0.265636	0.154859	-0.499491	-0.386676	0.265636	0.154859
-0.646044	-0.113792	0.173816	0.170131	-0.646044	-0.113792	0.173816	0.170131
-0.319589	-0.219819	0.0567512	0.529711	-0.319589	-0.219819	0.0567512	0.529711
-0.573721	-0.287495	0.0723948	0.463916	-0.573721	-0.287495	0.0723948	0.463916
-0.472485	-0.0975814	-4.89777e-05	0.437033	-0.472485	-0.0975814	-4.89777e-05	0.437033
-0.484724	-0.697237	0.255055	0.398757	-0.484724	-0.697237	0.255055	0.398757
-0.718453	0.019168	0.100834	0.176124	-0.718453	0.019168	0.100834	0.176124
-0.767913	-0.759414	0.435443	0.314524	-0.767913	-0.759414	0.435443	0.314524
-0.553037	-0.137547	0.182178	0.292741	-0.553037	-0.137547	0.182178	0.292741
-0.611617	-0.603705	0.283612	0.409231	-0.611617	-0.603705	0.283612	0.409231
-0.227076	-0.403086	0.274303	0.364986	-0.227076	-0.403086	0.274303	0.364986
0.978186	-0.659177	0.0316327	-0.0747685	0.978186	-0.659177	0.0316327	-0.0747685
0.741565	-0.293572	0.186598	0.00223944	0.741565	-0.293572	0.186598	0.00223944
0.912817	-0.401588	0.166347	-0.0676827	0.912817	-0.401588	0.166347	-0.0676827
0.898137	-0.28384	0.359744	0.0748633	0.898137	-0.28384	0.359744	0.0748633
0.609648	-0.394578	0.447917	0.0730813	0.609648	-0.394578	0.447917	0.0730813
1.04761	-0.620364	0.334694	-0.105486	1.04761	-0.620364	0.334694	-0.105486
0.612614	-0.0232685	0.201384	-0.00609086	0.612614	-0.0232685	0.201384	-0.00609086
0.73955	0.0317981	0.124625	0.0558099	0.73955	0.0317981	0.124625	0.0558099
0.764537	0.139698	0.248891	0.106611	0.764537	0.139698	0.248891	0.106611
0.461543	-0.0121798	0.268747	0.172555	0.461543	-0.0121798	0.268747	0.172555
0.720187	0.0969431	0.238652	0.0700906	0.720187	0.0969431	0.238652	0.0700906
0.915999	0.164673	0.120553	-0.00290392	0.915999	0.164673	0.120553	-0.00290392
0.636327	0.0172345	0.302514	0.0343405	0.636327	0.0172345	0.302514	0.0343405
0.710802	0.0425461	0.26835	0.0347625	0.710802	0.0425461	0.26835	0.0347625
0.758786	0.0211224	0.272982	0.0689418	0.758786	0.0211224	0.272982	0.0689418
0.681714	-0.103631	0.230962	0.116894	0.681714	-0.103631	0.230962	0.116894
0.491484	0.0129206	0.192503	0.132844	0.491484	0.0129206	0.192503	0.132844
0.515467	0.0750218	0.241125	0.148747	0.515467	0.0750218	0.241125	0.148747
1.02965	0.100967	0.124101	-0.0255234	1.02965	0.100967	0.124101	-0.0255234
1.33025	-0.632671	-0.00563236	-0.264049	1.33025	-0.632671	-0.00563236	-0.264049
1.01956	-0.285607	0.281481	-0.115929	1.01956	-0.285607	0.281481	-0.115929
1.26046	-0.00748402	0.283061	-0.00565661	1.26046	-0.00748402	0.283061	-0.00565661
1.58725	-0.175889	0.133726	-0.112803	1.58725	-0.175889	0.133726	-0.112803
1.33425	-0.310091	0.00763963	-0.0921809	1.33425	-0.310091	0.00763963	-0.0921809
1.44373	-0.697693	0.199265	-0.0322143	1.44373	-0.697693	0.199265	-0.0322143
1.38977	-0.462366	0.169781	-0.214529	1.38977	-0.462366	0.169781	-0.214529
1.62466	-0.299039	0.134429	-0.125408	1.62466	-0.299039	0.134429	-0.125408
1.31278	-0.624022	0.212642	-0.139572	1.31278	-0.624022	0.212642	-0.139572
0.89541	-0.0200837	0.196918	0.130017	0.89541	-0.0200837	0.196918	0.130017
1.26969	-0.645483	0.231752	-0.174915	1.26969	-0.645483	0.231752	-0.174915
0.931454	0.0259868	0.216075	0.0408846	0.931454	0.0259868	0.216075	0.0408846
0.925039	0.0563225	0.220548	0.115513	0.925039	0.0563225	0.220548	0.115513
1.15527	-0.1191	0.187323	-0.0479235	1.15527	-0.1191	0.187323	-0.0479235
0.126847	-0.237189	0.0787046	-0.0811266	0.126847	-0.237189	0.0787046	-0.0811266
1.41325	-0.918292	0.284421	-0.100959	1.41325	-0.918292	0.284421	-0.100959
1.30891	-0.604696	0.25397	-0.0466245	1.30891	-0.604696	0.25397	-0.0466245
0.985743	-0.391789	0.0847836	-0.0063971	0.985743	-0.391789	0.0847836	-0.0063971
0.295522	-0.647216	0.245115	0.0270923	0.295522	-0.647216	0.245115	0.0270923
0.197593	-0.235452	0.212709	0.242963	0.197593	-0.235452	0.212709	0.242963
-0.207696	-0.160757	0.343238	0.210075	-0.207696	-0.160757	0.343238	0.210075
1.14789	-0.27373	0.139825	-0.0352907	1.14789	-0.27373	0.139825	-0.0352907
0.334795	-0.291804	0.0784173	-0.032281	0.334795	-0.291804	0.0784173	-0.032281
0.154407	-0.0476178	0.49626	0.190404	0.154407	-0.0476178	0.49626	0.190404
0.188087	-0.0777705	0.341405	0.106633	0.188087	-0.0777705	0.341405	0.106633
0.643479	0.0433068	0.304107	0.169022	0.643479	0.0433068	0.304107	0.169022
0.0921568	-0.317952	0.315869	0.26199	0.0921568	-0.317952	0.315869	0.26199
0.327419	-0.322379	0.408264	0.174026	0.327419	-0.322379	0.408264	0.174026
0.5383	-0.185371	0.322922	0.0900704	0.5383	-0.185371	0.322922	0.0900704
0.566229	-0.0897433	0.204451	0.0482472	0.566229	-0.0897433	0.204451	0.0482472
-0.0993763	0.0457973	0.425885	0.315034	-0.0993763	0.0457973	0.425885	0.315034
-1.01128	0.193059	0.177361	0.483383	-1.01128	0.193059	0.177361	0.483383
0.0490141	-0.00679166	0.432247	0.293789	0.0490141	-0.00679166	0.432247	0.293789
-0.563602	-0.36187	0.269648	0.0948093	-0.563602	-0.36187	0.269648	0.0948093
0.213667	-0.041092	0.425317	0.279379	0.213667	-0.041092	0.425317	0.279379
0.0394642	0.0726717	0.394106	0.277634	0.0394642	0.0726717	0.394106	0.277634
0.901932	-0.0953194	-0.0351918	-0.0737371	0.901932	-0.0953194	-0.0351918	-0.0737371
1.13148	-0.274697	0.0876818	-0.119002	1.13148	-0.274697	0.0876818	-0.119002
1.05111	-0.508896	0.0415057	-0.00398681	1.05111	-0.508896	0.0415057	-0.00398681
0.878528	0.0575658	0.195544	0.0934226	0.878528	0.0575658	0.195544	0.0934226
0.929191	-0.365778	-0.0389611	-0.107501	0.929191	-0.365778	-0.0389611	-0.107501
0.794453	0.117983	0.165624	-0.0246826	0.794453	0.117983	0.165624	-0.0246826
0.634881	0.110278	0.191766	0.0638836	0.634881	0.110278	0.191766	0.0638836
0.560752	0.216649	0.20727	0.0318074	0.560752	0.216649	0.20727	0.0318074
0.611346	0.0187523	0.196121	0.101417	0.611346	0.0187523	0.196121	0.101417
0.365572	0.170997	0.243459	0.14036	0.365572	0.170997	0.243459	0.14036
0.537627	0.0411426	-0.111253	-0.155516	0.537627	0.0411426	-0.111253	-0.155516
1.55054	-0.194896	0.0561245	-0.0664063	1.55054	-0.194896	0.0561245	-0.0664063
1.45455	-0.620339	0.217328	-0.193061	1.45455	-0.620339	0.217328	-0.193061
0.108562	-0.785969	0.020458	-0.117356	0.108562	-0.785969	0.020458	-0.117356
0.163307	-0.736222	-0.113332	-0.134668	0.163307	-0.736222	-0.113332	-0.134668
1.17113	-0.0260245	0.00462575	0.0384955	1.17113	-0.0260245	0.00462575	0.0384955
0.4486	-0.498667	0.0862734	0.0502429	0.4486	-0.498667	0.0862734	0.0502429
0.90474	-0.12899	0.341183	-0.0156222	0.90474	-0.12899	0.341183	-0.0156222
2.18838	-0.118084	0.315098	-0.235552	2.18838	-0.118084	0.315098	-0.235552
-0.772065	-0.329185	0.138192	0.0403386	-0.772065	-0.329185	0.138192	0.0403386
-0.155316	-0.493959	-0.0973218	0.234814	-0.155316	-0.493959	-0.0973218	0.234814
1.75313	-0.367263	-0.0272749	-0.00381297	1.75313	-0.367263	-0.0272749	-0.00381297
1.24274	-0.231093	0.0268126	-0.057218	1.24274	-0.231093	0.0268126	-0.057218
1.80073	-0.893567	0.0959746	-0.142256	1.80073	-0.893567	0.0959746	-0.142256
1.3195	-0.22442	0.2906	-0.0352538	1.3195	-0.22442	0.2906	-0.0352538
1.81995	0.0257263	0.277415	-0.0711751	1.81995	0.0257263	0.277415	-0.0711751
1.78244	-0.352102	0.0310675	-0.16468	1.78244	-0.352102	0.0310675	-0.16468
1.6309	-0.281553	0.0264337	-0.272389	1.6309	-0.281553	0.0264337	-0.272389
1.29396	-0.496965	0.0890844	-0.0317379	1.29396	-0.496965	0.0890844	-0.0317379
0.970509	-0.293981	0.0962232	-0.0681215	0.970509	-0.293981	0.0962232	-0.0681215
2.05298	-0.211577	0.0693986	-0.219489	2.05298	-0.211577	0.0693986	-0.219489
1.50235	-0.249958	-0.059102	-0.22814	1.50235	-0.249958	-0.059102	-0.22814
1.53559	-0.36706	0.285599	-0.0244822	1.53559	-0.36706	0.285599	-0.0244822
1.78862	-0.316218	0.290183	-0.110677	1.78862	-0.316218	0.290183	-0.110677
1.53897	-0.171257	0.103789	-0.233944	1.53897	-0.171257	0.103789	-0.233944
1.18107	-0.355337	0.198723	-0.201988	1.18107	-0.355337	0.198723	-0.201988
0.954203	-0.14646	0.295053	-0.0357025	0.954203	-0.14646	0.295053	-0.0357025
0.696028	-0.0971558	0.168538	-0.126729	0.696028	-0.0971558	0.168538	-0.126729
1.25576	-0.273209	0.0226422	-0.254288	1.25576	-0.273209	0.0226422	-0.254288
1.11341	-0.329483	0.00532335	-0.0898422	1.11341	-0.329483	0.00532335	-0.0898422
1.57449	-0.479154	0.0732693	-0.290996	1.57449	-0.479154	0.0732693	-0.290996
2.27571	-0.397785	-0.0223108	-0.233458	2.27571	-0.397785	-0.0223108	-0.233458
2.28645	-0.402054	-0.00611469	-0.146283	2.28645	-0.402054	-0.00611469	-0.146283
0.991996	-0.00718449	0.102667	0.078022	0.991996	-0.00718449	0.102667	0.078022
1.70708	-0.123953	0.209317	0.0560604	1.70708	-0.123953	0.209317	0.0560604
2.19034	-0.0652786	0.166544	-0.112684	2.19034	-0.0652786	0.166544	-0.112684
1.4204	-0.70023	0.161474	-0.227046	1.4204	-0.70023	0.161474	-0.227046
1.70888	-0.493332	0.189179	-0.224125	1.70888	-0.493332	0.189179	-0.224125
1.94723	-0.471649	0.0578064	-0.226563	1.94723	-0.471649	0.0578064	-0.226563
1.56848	-0.335884	0.205274	-0.149008	1.56848	-0.335884	0.205274	-0.149008
1.05236	-0.159664	0.22327	0.0867541	1.05236	-0.159664	0.22327	0.0867541
1.12475	-0.744549	0.0651637	-0.240211	1.12475	-0.744549	0.0651637	-0.240211
0.926962	-0.529238	0.0638474	-0.267373	0.926962	-0.529238	0.0638474	-0.267373
1.78425	-0.268677	0.237432	-0.0498106	1.78425	-0.268677	0.237432	-0.0498106
0.909438	-0.645192	0.280916	-0.276795	0.909438	-0.645192	0.280916	-0.276795
1.26492	-0.817372	0.277156	-0.00742203	1.26492	-0.817372	0.277156	-0.00742203
1.25186	-0.0615475	0.0355291	-0.316379	1.25186	-0.0615475	0.0355291	-0.316379
1.13807	-0.100133	0.146465	-0.172846	1.13807	-0.100133	0.146465	-0.172846
1.49575	-0.36304	0.115158	-0.259764	1.49575	-0.36304	0.115158	-0.259764
1.66496	-0.0852007	0.180827	-0.095394	1.66496	-0.0852007	0.180827	-0.095394
1.3816	-0.163501	0.213331	-0.122659	1.3816	-0.163501	0.213331	-0.122659
1.50334	-0.0408819	0.175533	-0.17613	1.50334	-0.0408819	0.175533	-0.17613
1.25623	-0.96276	0.453959	0.00679893	1.25623	-0.96276	0.453959	0.00679893
0.375181	-0.523011	0.121639	-0.0813237	0.375181	-0.523011	0.121639	-0.0813237
1.05561	-0.498088	0.0244578	-0.216583	1.05561	-0.498088	0.0244578	-0.216583
1.43048	-0.515731	0.370913	-0.226685	1.43048	-0.515731	0.370913	-0.226685
0.831412	-1.10945	0.177908	-0.291322	0.831412	-1.10945	0.177908	-0.291322
1.72357	-0.470127	0.215618	-0.177387	1.72357	-0.470127	0.215618	-0.177387
1.50243	-0.527369	0.113022	-0.174734	1.50243	-0.527369	0.113022	-0.174734
1.20436	-0.543374	0.0885207	0.0141411	1.20436	-0.543374	0.0885207	0.0141411
1.23285	-1.16722	0.10406	-0.215391	1.23285	-1.16722	0.10406	-0.215391
1.56656	-0.406775	0.135975	-0.196235	1.56656	-0.406775	0.135975	-0.196235
1.43918	-0.35181	0.227726	-0.186866	1.43918	-0.35181	0.227726	-0.186866
1.72925	-0.228319	0.381312	-0.184379	1.72925	-0.228319	0.381312	-0.184379
1.21676	-0.613956	0.234356	0.0509853	1.21676	-0.613956	0.234356	0.0509853
1.49005	-0.169949	0.0458034	-0.295137	1.49005	-0.169949	0.0458034	-0.295137
1.56779	-0.403881	0.252194	-0.134718	1.56779	-0.403881	0.252194	-0.134718
1.3641	-0.550349	0.231997	-0.0179141	1.3641	-0.550349	0.231997	-0.0179141
1.7382	0.00174625	0.156307	-0.142035	1.7382	0.00174625	0.156307	-0.142035
1.73474	0.066726	0.221233	-0.181317	1.73474	0.066726	0.221233	-0.181317
1.72652	0.244638	0.26634	-0.102108	1.72652	0.244638	0.26634	-0.102108
1.62246	-0.016888	0.196702	-0.235102	1.62246	-0.016888	0.196702	-0.235102
1.57648	0.37869	0.178418	-0.0885673	1.57648	0.37869	0.178418	-0.0885673
1.43601	-0.281084	0.125281	0.00926403	1.43601	-0.281084	0.125281	0.00926403
1.09372	-0.884587	0.374272	-0.0465544	1.09372	-0.884587	0.374272	-0.0465544
1.64978	-0.277373	0.223156	-0.174284	1.64978	-0.277373	0.223156	-0.174284
1.604	0.0864204	0.193949	-0.198649	1.604	0.0864204	0.193949	-0.198649
1.61589	-0.319626	0.245092	-0.110762	1.61589	-0.319626	0.245092	-0.110762
1.52431	-1.13599	0.233733	-0.224843	1.52431	-1.13599	0.233733	-0.224843

## Sheet: Fig2
CIT		AIT
Faces d'	Pareidolia d'	Faces d'	Pareidolia d'
0.730132	-0.0464991	3.88394	1.125
-0.432765	0.0594856	4.42147	1.17898
0.876627	0.0501895	3.98857	1.15229
0.834692	0.0254147	3.27937	0.991209
0.707315	0.0671444	3.23718	0.925992
1.28837	0.221771	3.32967	0.25317
1.35408	-0.143115	3.84256	0.491008
0.504092	-0.0211258	3.9695	0.804602
2.51988	0.604248	4.6829	0.794213
-0.280552	-0.259301	3.89501	0.952722
-0.358968	-0.029843	4.34885	0.789694
0.023904	-0.266539	2.17628	0.496416
-0.218825	0.160514	2.72542	0.55041
-0.380828	-0.0120609	4.12191	0.933573
0.9353	0.0853441	4.95698	0.865992
-0.519861	0.0891014	3.16559	0.389138
0.815956	0.103226	4.02667	0.547169
0.0888647	-0.135253	2.8699	0.511028
0.27931	0.00978385	4.63887	1.15211
0.239084	0.137972	4.11651	0.673674
0.025939	-0.2103	4.70718	0.866659
-0.39454	0.21273	3.6379	0.866598
0.393004	-0.137487	3.83447	0.890994
-0.0190009	0.285475	4.03824	0.494941
1.98766	0.50846	4.56706	0.769975
1.1123	0.1655	4.55982	0.967681
1.31824	0.185764	4.61332	0.844783
0.212879	0.11991	4.19902	0.346622
-0.0781888	0.0907663	2.85367	0.589216
1.04	0.0217409	3.57804	0.444453
-0.158695	-0.131188	3.40542	0.931207
0.138757	0.214569	5.41821	0.806037
-0.720309	0.038317	5.10163	0.68183
-0.0946606	-0.083451	4.72429	0.698566
-0.523799	-0.0263528	5.96329	0.90246
-0.648233	-0.0285129	2.72843	0.557384
0.28554	-0.0353807	3.44394	0.983067
-0.316708	0.118561	3.26579	0.261329
-0.666424	-0.0252222	4.68473	1.06845
1.33748	0.127089	5.43763	0.760866
0.510154	0.179286	4.52734	0.599977
-0.28158	0.129339	3.61406	0.512753
1.62398	0.436041	3.43958	0.336055
-0.567889	0.205215	3.42968	0.559901
-0.109977	-0.137965	3.59666	0.326412
-0.533459	0.0402309	3.112	1.02901
-0.00147453	-0.00803484	4.46646	1.0171
0.0731273	0.277433	4.25068	0.833623
-0.57887	-0.407826	4.63767	1.35476
-0.360932	-0.189696	3.84606	0.611177
-0.877158	-0.103352	4.02515	1.05412
-0.864387	0.00689482	6.0637	1.0461
0.679446	0.175827	3.62023	0.8294
-0.149638	0.0994729	2.92166	0.670637
-0.736381	0.00324586	5.25671	1.11949
-0.159866	-0.440436	4.02695	0.301976
-0.465376	-0.374011	4.49647	0.761121
-0.546413	-0.41983	3.86297	0.689552
0.424919	-0.134137	3.93808	0.553566
-0.916283	-0.0669547	2.33644	0.466576
-0.0150354	0.112574	3.33712	0.307209
-0.556194	-0.0981495	3.35284	0.521712
-0.0139754	-0.115505	0.854409	0.168755
0.219006	-0.0890888	0.540392	0.386548
1.95924	0.108982	4.00309	0.664244
1.1839	0.177895	1.52607	0.506216
1.29552	0.231263	1.1417	0.319341
1.37	0.285918	-0.621865	0.0586957
1.36162	0.332533	1.64403	0.443868
1.92624	0.439905	-0.268515	-0.140935
0.774355	0.190233	0.219468	-0.00844179
0.853264	0.0612442	3.74609	0.282933
0.786728	0.131453	-1.10584	0.0428826
0.579214	0.0824224	-0.748494	0.444296
0.800012	0.146991	-0.501664	0.323039
0.892758	0.11345	0.169617	0.307187
0.765011	0.23275	-0.299502	0.479703
0.820437	0.20398	0.0154445	0.472399
0.913703	0.178406	0.115508	0.445136
0.950211	0.100307	0.0820246	0.256402
0.558294	0.0506408	0.317275	0.450477
0.529632	0.0796962	-0.0624271	0.569379
1.25673	0.13876	-0.13083	0.454927
2.09364	0.283466	-0.951785	0.216354
1.46656	0.380899	0.233277	0.415084
1.66405	0.264518	-1.93058	-0.0715616
1.91903	0.262119	0.128706	0.482146
2.16804	0.090668	-0.987191	0.340698
2.62779	0.237486	-0.050302	0.595947
1.99953	0.393967	0.242161	0.511609
1.99246	0.293454	0.704813	0.417819
2.32194	0.339321	-0.492133	0.319505
1.09532	0.0622972	0.0221942	0.601868
2.3081	0.434221	-2.02771	0.336651
1.26602	0.151813	-2.27307	0.343825
1.21572	0.0917925	-0.146838	0.519298
1.44572	0.231997	0.820761	0.514256
0.382693	0.17887	3.32484	0.595561
2.78979	0.416202	3.44424	0.370826
2.31515	0.338952	2.162	0.572835
1.65095	0.086561	2.98264	0.333849
1.20579	0.195806	1.27718	0.14817
0.495793	-0.0270003	3.20217	0.314067
-0.0631825	0.116474	1.75921	0.134159
1.1277	0.185498	3.60663	0.043885
0.662871	0.116144	2.30345	0.328177
0.258453	0.276188	2.69182	0.345267
0.290637	0.211597	1.32056	0.433578
0.7332	0.119262	2.1294	0.0767657
0.513538	0.0488194	3.30368	0.637539
0.799909	0.21108	2.55496	0.00697077
0.798303	0.220218	2.88144	0.601045
0.740927	0.139476	2.25998	0.202029
-0.207802	0.0938756	3.0293	0.324618
-1.34759	-0.274884	2.31719	0.0697969
0.0699024	0.123484	1.57317	0.131997
-0.230317	0.168122	1.68497	0.237503
0.294772	0.137377	2.59216	0.158336
-0.0466645	0.100904	0.929107	0.378952
1.04311	0.0368388	2.83232	0.516462
1.64296	0.209731	2.6106	0.390742
1.53646	0.0472718	1.79843	0.350721
1.04721	0.0904947	4.98439	0.500976
1.16514	0.0737646	5.33084	0.810029
0.95969	0.168013	1.40468	0.0467262
0.611777	0.11282	0.392445	0.0877547
0.442976	0.152912	3.36532	0.380232
0.734931	0.0842367	0.711492	0.0622387
0.244386	0.0872921	0.183958	0.16153
0.471686	0.0446963	1.53264	0.04235
1.60346	0.133189	1.85047	0.0342722
2.52321	0.439541	0.852144	0.0269575
1.31319	0.138538	4.52936	0.500449
1.26483	0.0212368	1.06835	0.424071
1.2881	-0.03458	3.22076	0.22701
0.966084	0.0379155	4.5575	0.446389
1.16995	0.339257	1.53544	0.089606
3.15502	0.651016	2.61287	0.346169
-0.650742	0.1012	2.62094	0.260505
0.308573	-0.31656	2.09716	0.173296
2.86501	-0.0257912	1.98785	0.388392
1.54996	0.0892134	1.66155	0.400286
3.35251	0.280661	3.27415	0.222081
1.29238	0.358609	1.44305	0.289741
1.71401	0.427117	2.29085	0.0865743
2.10337	0.230063	2.21145	0.409059
2.01622	0.345019	1.32213	0.371293
2.09697	0.122013	0.516772	0.184793
1.48165	0.174635	3.89248	0.330989
2.90107	0.332668	0.999993	0.20804
2.02012	0.181175	2.79408	0.302061
2.5082	0.315903	0.712141	0.327891
3.16234	0.426427	0.768126	0.0352076
1.8914	0.367405	2.84723	0.560987
1.52886	0.404056	4.02204	0.528913
1.01523	0.345224	0.567865	-0.0856947
0.708555	0.307369	1.09288	-0.381392
1.61341	0.300078	0.278139	0.262411
1.45952	0.10303	1.11377	0.0549516
2.16471	0.404411	3.42871	0.380822
3.94899	0.256125	2.28272	0.288182
4.04364	0.177295	2.49257	0.165313
1.04423	0.025595	1.2251	0.0374266
2.33277	0.169366
3.0722	0.384299
2.5702	0.443642
2.73408	0.483504
2.83913	0.340169
2.27445	0.382102
1.10957	0.137772
2.03552	0.32536
1.42899	0.337592
2.36462	0.327486
1.71492	0.578841
2.53723	0.286816
1.39398	0.405802
1.23826	0.31765
2.10464	0.395709
1.69918	0.328306
1.65569	0.368791
1.69311	0.397904
3.56682	0.459917
0.996125	0.20168
1.69964	0.274
2.12366	0.652818
2.21622	0.551613
2.53931	0.439314
2.58504	0.319424
2.05978	0.0708728
3.28506	0.34771
2.37861	0.370741
1.83522	0.455203
2.39086	0.656296
2.77487	0.175356
1.95341	0.44228
2.69189	0.413174
2.47499	0.247732
1.93484	0.353155
2.0531	0.467422
1.99046	0.41861
1.84284	0.494484
1.32291	0.309631
1.89234	0.125745
2.81837	0.436724
2.40979	0.440604
1.72953	0.455132
2.5817	0.383497
3.09378	0.540555

## Sheet: Fig3
imagenames	CIT		AIT		Wardle facescores	Pareidolia	Matched control
	Face units	Noneface Units	Face units	Noneface Units
00.jpg	53.3024	35.1762	46.7501	79.9886	6.02	1	0
01.jpg	60.0202	43.2576	50.9846	75.4276	7.12	2	0
02.jpg	48.2194	33.9527	37.057	81.4386	6.97	3	0
03.jpg	53.5075	41.924	35.8661	78.5559	7.54	4	0
04.jpg	48.4317	39.2742	38.2196	66.8767	6.31	5	0
05.jpg	46.5777	42.5438	34.0567	58.7148	5.27	6	0
06.jpg	48.091	35.1342	43.2462	58.3659	7.33	7	0
07.jpg	57.2403	43.9607	45.5694	74.2876	7.41	8	0
08.jpg	51.4977	39.3107	56.5579	58.6073	5.99	9	0
09.jpg	44.0021	40.2438	45.1438	65.2272	6.16	10	0
10.jpg	60.3184	47.0123	54.0456	96.8409	7.69	11	0
11.jpg	50.9085	37.1738	49.3159	78.0314	7.95	12	0
12.jpg	47.2262	36.3723	50.2832	94.5202	7.07	13	0
13.jpg	48.5182	37.5098	44.6867	62.9829	7.4	14	0
14.jpg	59.279	43.8519	45.7841	95.7779	7.8	15	0
15.jpg	58.2275	41.41	41.4048	65.497	6.78	16	0
16.jpg	57.4199	37.3009	45.1853	75.5341	4.82	17	0
17.jpg	42.8105	34.8881	47.3119	78.1595	5.49	18	0
18.jpg	47.756	37.9021	42.8148	62.0063	7.35	19	0
19.jpg	63.8762	47.2585	51.9816	103.769	7.33	20	0
20.jpg	59.2097	38.5362	55.696	94.0592	5.97	21	0
21.jpg	53.6959	38.0415	47.0706	78.2442	6.83	22	0
23.jpg	73.9564	38.5703	68.3193	95.0929	5.73	23	0
25.jpg	70.3147	43.3348	70.6294	91.1485	7.49	24	0
26.jpg	53.5825	36.8653	49.1053	85.6477	8.17	25	0
29.jpg	57.6947	41.3968	50.4119	83.1264	7.16	26	0
31.jpg	48.8344	41.4871	31.2523	60.4185	5.45	27	0
32.jpg	50.9268	45.5989	42.2343	82.6842	5.2	28	0
33.jpg	51.2605	40.3376	37.2916	63.9125	7.16	29	0
34.jpg	49.3516	45.0031	55.7631	80.5395	7.51	30	0
35.jpg	51.9693	41.4811	40.9651	80.7366	6.46	31	0
36.jpg	52.0969	41.2578	51.7741	96.4335	7.04	32	0
37.jpg	56.1613	47.0713	45.1805	89.5341	8.12	33	0
38.jpg	57.3111	36.6895	48.8106	96.6884	5.81	34	0
39.jpg	58.7903	34.356	40.0123	75.745	6.04	35	0
41.jpg	54.5637	39.1437	46.6319	70.5885	5.33	36	0
43.jpg	54.6478	37.2792	44.5163	70.0392	7.6	37	0
44.jpg	51.7398	38.4939	39.5004	86.9462	8.1	38	0
45.jpg	47.2752	46.3349	33.9456	100.824	4.6	39	0
46.jpg	57.2126	36.6456	48.7811	106.078	8.16	40	0
47.jpg	44.6581	52.1665	36.9704	76.4165	5.46	41	0
48.jpg	41.9998	36.936	37.2051	63.5102	2.09	42	0
49.jpg	56.4771	42.5475	56.929	94.5167	5.21	43	0
50.jpg	46.2496	38.1184	34.8431	60.8237	5.2	44	0
52.jpg	60.0681	39.3298	42.2526	73.1414	5.94	45	0
53.jpg	54.7109	37.8315	41.4885	72.748	7.07	46	0
54.jpg	44.5277	38.2661	42.0047	68.1397	4.51	47	0
55.jpg	55.1974	36.3252	38.0573	85.6985	4.59	48	0
56.jpg	41.0012	31.0119	33.8583	59.8096	6.42	49	0
59.jpg	49.2746	40.2046	48.9505	73.3904	8.37	50	0
60.jpg	53.8885	43.504	45.6732	101.478	6.65	51	0
61.jpg	46.9514	37.9499	39.175	58.0515	8.03	52	0
63.jpg	42.3167	36.7147	39.8347	64.6462	6.32	53	0
64.jpg	46.6722	39.3966	40.5818	86.7626	6.38	54	0
65.jpg	53.6904	41.6886	36.2238	71.2334	6.91	55	0
66.jpg	49.6235	38.9216	39.3553	57.8297	7.1	56	0
67.jpg	56.5995	43.6129	48.0699	88.1677	7.32	57	0
68.jpg	47.23	33.0711	42.519	72.5635	7.12	58	0
69.jpg	48.0087	38.2499	50.5687	85.7018	6.49	59	0
70.jpg	53.0237	41.137	43.9247	76.628	6.84	60	0
71.jpg	58.1202	38.0205	44.6507	77.0514	5.88	61	0
73.jpg	51.8285	35.6499	43.6986	66.7311	7.2	62	0
74.jpg	50.1928	39.1064	42.1308	84.987	6.83	63	0
75.jpg	50.1883	32.4429	41.0951	89.7075	8.04	64	0
76.jpg	61.2024	41.6292	41.5356	89.6977	7.08	65	0
77.jpg	46.7405	33.9114	48.2818	74.6076	5.28	66	0
78.jpg	56.7969	36.87	41.035	108.131	7.36	67	0
80.jpg	58.4569	50.5625	52.7381	111.759	7.29	68	0
81.jpg	59.9271	41.3063	48.6312	86.6308	6.41	69	0
82.jpg	52.91	33.9935	40.136	95.6835	6.73	70	0
83.jpg	64.33	37.6691	52.2219	84.1355	6.37	71	0
85.jpg	45.5066	43.0356	41.9856	88.1623	5.89	72	0
86.jpg	50.7367	40.3507	40.1787	95.5633	7	73	0
87.jpg	51.3167	39.1381	42.4735	81.038	8.17	74	0
88.jpg	42.5341	41.5413	38.9057	81.4037	7.61	75	0
89.jpg	67.8846	45.1675	64.9843	99.9269	7.32	76	0
90.jpg	47.1473	41.08	42.3646	69.1371	7.19	77	0
91.jpg	56.4728	37.6168	39.2722	71.9026	6.96	78	0
92.jpg	68.0038	38.2622	50.4907	72.761	5.06	79	0
93.jpg	49.4761	37.7237	38.6093	72.8201	7.64	80	0
96.jpg	45.9812	53.8718	36.9954	70.3918	7.21	81	0
97.jpg	51.935	39.4435	40.1122	88.0923	7.43	82	0
98.jpg	55.2044	33.0521	39.5227	59.4509	7.75	83	0
99.jpg	49.0065	36.9341	41.8554	88.217	5.68	84	0
100.jpg	45.6368	35.7409	40.668	78.3044	6.89	85	0
103.jpg	45.8477	39.462	37.1965	82.3597	7.05	86	0
105.jpg	55.9302	41.7061	42.6236	92.1354	6.53	87	0
107.jpg	56.6937	37.3858	40.577	73.301	4.34	88	0
108.jpg	53.0924	33.2927	47.1552	87.1351	7.91	89	0
109.jpg	55.2488	44.9699	41.2541	94.5325	7.31	90	0
110.jpg	49.2085	42.5523	43.8632	78.02	5.75	91	0
112.jpg	49.9312	39.5533	46.8706	71.2258	6.87	92	0
113.jpg	49.9386	46.7217	36.3787	83.4417	7.43	93	0
115.jpg	50.6598	40.9897	45.8349	87.9936	8.15	94	0
116.jpg	48.4154	38.7298	38.772	69.2408	7.77	95	0
117.jpg	45.3947	42.8593	35.104	64.0531	7.25	96	0
118.jpg	52.5458	43.7314	55.4093	85.6065	7.66	97	0
119.jpg	49.3499	34.8439	36.8728	62.3591	7.84	98	0
120.jpg	49.5807	38.4333	36.2385	64.7788	7.29	99	0
121.jpg	45.2729	34.5567	37.87	52.928	6.04	100	0
123.jpg	53.1053	41.2149	44.2031	75.5013	7.14	101	0
124.jpg	46.6057	38.0759	45.8653	63.5087	7.28	102	0
125.jpg	54.3833	40.9185	40.1186	95.8504	6.68	103	0
126.jpg	55.2748	40.4133	42.2106	74.2817	7.69	104	0
128.jpg	58.5189	43.911	43.0057	81.8284	6.23	105	0
129.jpg	49.438	42.5707	38.5894	57.5035	7.74	106	0
130.jpg	45.3287	36.5221	39.3461	60.9429	6.53	107	0
131.jpg	53.791	36.2811	46.4168	71.5195	6.28	108	0
132.jpg	45.9917	42.5609	34.7342	57.8968	7.12	109	0
133.jpg	52.8878	42.4844	36.2208	81.1017	6.05	110	0
134.jpg	47.7573	37.5422	38.7662	68.407	7.24	111	0
135.jpg	52.5212	36.2419	40.2668	98.0901	6.86	112	0
137.jpg	56.2844	36.8787	39.2782	83.3615	5	113	0
138.jpg	51.7029	37.8498	36.039	64.2257	6.99	114	0
139.jpg	51.6078	38.2601	39.7437	64.204	6.87	115	0
140.jpg	55.6518	48.7507	36.1241	86.0809	6.1	116	0
141.jpg	55.1024	40.9845	55.7572	84.6017	7.74	117	0
142.jpg	55.7133	35.8986	38.5971	91.0241	8.17	118	0
143.jpg	57.1418	40.0792	44.474	67.5122	7.49	119	0
145.jpg	56.7291	41.8178	47.1888	83.2919	7.09	120	0
146.jpg	49.195	39.5382	63.7215	94.6061	6.46	121	0
147.jpg	52.4628	41.6423	35.4596	71.5797	7.53	122	0
150.jpg	55.7592	37.7893	37.3847	93.9441	7.1	123	0
151.jpg	46.243	36.7269	48.9969	83.4759	6.75	124	0
152.jpg	47.8868	41.7151	39.7327	80.9364	7.03	125	0
153.jpg	45.64	35.3769	33.9208	87.8552	8.23	126	0
154.jpg	46.7817	39.4643	43.6869	70.0817	7.37	127	0
156.jpg	51.7603	43.1586	43.753	84.2498	6.59	128	0
157.jpg	47.3967	38.5766	36.7627	69.0581	7.1	129	0
159.jpg	44.4586	32.9076	37.002	69.5069	6.55	130	0
160.jpg	59.2323	44.8334	48.1319	87.4261	8.05	131	0
162.jpg	49.0497	51.1191	37.1409	64.4237	7.25	132	0
164.jpg	45.8005	33.4176	39.7735	79.1785	7.69	133	0
166.jpg	60.624	49.5713	51.3254	76.8764	6.13	134	0
167.jpg	57.2738	39.4296	48.388	93.1508	7.65	135	0
168.jpg	49.0921	45.3638	37.4707	79.0195	7.25	136	0
169.jpg	52.3825	47.3365	43.7563	78.3386	7.15	137	0
170.jpg	57.24	42.219	48.4538	88.9053	8.26	138	0
171.jpg	62.0563	39.3097	66.1988	101.544	6.17	139	0
172.jpg	55.2395	41.4675	41.9927	77.4896	7.38	140	0
173.jpg	46.5717	39.8214	39.9747	68.0165	6.66	141	0
174.jpg	43.8543	41.9225	42.2459	77.5348	4.91	142	0
175.jpg	54.4714	40.2323	37.9547	99.1274	6.34	143	0
176.jpg	59.3533	40.8667	57.061	95.583	8.04	144	0
177.jpg	60.2416	39.3987	50.788	119.898	7.38	145	0
179.jpg	56.4981	38.72	46.6872	73.5822	6.43	146	0
185.jpg	51.7842	43.4214	42.486	112.75	6.65	147	0
187.jpg	52.4628	35.9707	33.5623	65.7915	6.28	148	0
189.jpg	49.9486	40.9011	46.7643	59.1175	6.35	149	0
190.jpg	47.7803	34.5901	43.4226	64.0505	4.56	150	0
191.jpg	47.7041	42.1075	43.914	87.0355	7.43	151	0
192.jpg	55.0138	44.4015	37.4229	94.5226	8.2	152	0
193.jpg	54.2133	38.253	41.2292	76.0267	6.44	153	0
196.jpg	40.9764	34.7512	40.4423	71.4503	8.18	154	0
197.jpg	67.1467	54.5465	64.4342	118.277	6.29	155	0
198.jpg	60.0688	36.8723	50.6004	88.3377	6.09	156	0
199.jpg	57.3191	39.386	51.877	64.7995	5.71	157	0
200.jpg	49.2924	43.1781	44.5916	105.162	6.7	158	0
201.jpg	62.0151	43.0144	43.4727	81.9536	5.52	159	0
202.jpg	56.2861	38.0358	45.4171	89.8455	4.2	160	0
203.jpg	55.1626	34.0102	46.6729	71.605	2.93	161	0
204.jpg	74.713	43.8364	55.9057	93.6534	6.31	162	0
205.jpg	51.251	35.3328	43.1144	93.2704	5.35	163	0
206.jpg	55.8689	40.8691	35.8125	101.651	2.02	164	0
207.jpg	51.4913	35.7883	37.1617	65.1291	5.07	165	0
208.jpg	49.9939	35.5908	45.466	54.0057	5.59	166	0
209.jpg	69.2267	37.723	58.6007	105.086	6.59	167	0
210.jpg	42.5662	39.9716	42.2544	65.0307	5.61	168	0
213.jpg	51.7609	35.9646	37.9414	60.6183	2.9	169	0
214.jpg	51.5062	37.7275	43.1526	105.252	2.47	170	0
216.jpg	66.0698	34.9282	59.2894	91.8086	3.86	171	0
218.jpg	50.202	41.9869	37.3197	81.2966	6	172	0
219.jpg	53.8266	36.8208	36.305	68.2388	1.8	173	0
220.jpg	57.7891	46.7143	45.3988	89.3479	6.22	174	0
221.jpg	53.2616	34.314	32.9908	66.5126	3.89	175	0
222.jpg	52.6095	42.5379	37.5602	73.0261	6.19	176	0
224.jpg	52.4536	34.8923	38.9003	90.9295	7.24	177	0
225.jpg	62.1007	39.6996	48.1126	82.2897	6.45	178	0
227.jpg	41.2403	43.0572	39.0432	66.6513	8.02	179	0
229.jpg	51.4715	39.5154	39.0515	80.8514	7.42	180	0
230.jpg	44.5336	41.2978	36.14	80.436	7.66	181	0
231.jpg	52.5535	39.2457	38.72	69.18	7.25	182	0
233.jpg	41.2911	38.6866	37.5112	75.1863	5.86	183	0
234.jpg	64.7022	47.2651	40.9528	77.5978	7.5	184	0
235.jpg	58.4965	42.2461	41.7364	79.1568	7.05	185	0
236.jpg	52.3456	39.2184	41.0724	90.545	7.88	186	0
239.jpg	56.207	47.4207	40.3745	75.3495	8.08	187	0
240.jpg	57.4207	46.1346	49.3372	73.9932	8.3	188	0
242.jpg	66.2888	41.9922	44.177	93.888	4.89	189	0
245.jpg	42.5063	35.9097	42.7454	81.3056	8.25	190	0
246.jpg	58.7763	37.8851	38.1006	81.9379	7.52	191	0
247.jpg	64.2279	43.175	51.8059	96.9118	8.12	192	0
248.jpg	44.0357	40.4549	32.8589	67.936	5.3	193	0
249.jpg	45.901	36.1969	37.2459	85.9409	3.99	194	0
250.jpg	43.7445	34.0759	36.7862	88.3079	6.35	195	0
251.jpg	51.7007	39.66	39.7883	64.5695	7.86	196	0
252.jpg	51.3574	36.6284	39.2549	98.9711	3.24	197	0
254.jpg	59.5445	37.6131	51.4127	104.86	7.01	198	0
255.jpg	42.4463	36.2334	37.0941	63.5534	4.4	199	0
256.jpg	56.0474	37.2295	42.3284	77.9771	7.74	200	0
00_match.jpg	55.94	40.1736	43.4182	92.6462	1.69	0	1
01_match.jpg	57.3051	38.1064	37.8316	79.1253	0.77	0	2
02_match.jpg	54.8738	32.9121	47.987	91.256	1.65	0	3
03_match.jpg	46.5201	35.4793	48.9529	69.37	1.3	0	4
04_match.jpg	41.2473	34.4781	34.9595	57.5377	1.07	0	5
05_match.jpg	40.836	33.1622	37.4792	77.6122	0.96	0	6
06_match.jpg	42.2878	38.1886	31.9221	60.4795	0.53	0	7
07_match.jpg	62.8772	37.0652	43.0097	72.8161	1.04	0	8
08_match.jpg	56.6095	40.0082	43.2143	83.0267	0.87	0	9
09_match.jpg	46.4405	44.0865	37.5147	76.1855	2.56	0	10
10_match.jpg	47.5406	42.2971	39.3842	92.6046	1.5	0	11
11_match.jpg	55.017	41.2171	59.0001	94.0535	0.91	0	12
12_match.jpg	52.5081	37.6468	42.1301	83.8645	0.37	0	13
13_match.jpg	48.1003	35.7428	35.1099	67.7822	1.15	0	14
14_match.jpg	57.0276	42.2921	52.0727	81.6245	1.5	0	15
15_match.jpg	46.3064	36.0782	39.3589	60.9455	0.89	0	16
16_match.jpg	44.6268	38.0249	34.6883	85.0047	0.76	0	17
17_match.jpg	49.3738	39.7305	39.3518	60.9274	1.16	0	18
18_match.jpg	45.0588	36.4297	42.747	54.9922	0.92	0	19
19_match.jpg	47.0189	33.2857	38.6802	75.9599	1.03	0	20
20_match.jpg	53.3768	40.7579	37.4285	78.9271	1.14	0	21
21_match.jpg	52.5529	38.4543	33.3231	85.7616	0.41	0	22
23_match.jpg	60.8866	35.3199	51.8966	85.8321	0.63	0	23
25_match.jpg	53.8474	38.9227	46.5211	81.3803	1.13	0	24
26_match.jpg	59.6105	38.0358	37.449	79.3756	0.83	0	25
29_match.jpg	52.4182	40.7552	40.1284	95.6165	1.03	0	26
31_match.jpg	50.8461	43.6492	32.9468	98.3183	0.87	0	27
32_match.jpg	67.1313	47.8302	41.3624	90.8763	0.99	0	28
33_match.jpg	43.8683	41.83	36.0011	71.0866	1.09	0	29
34_match.jpg	49.0824	50.0847	39.0719	68.4287	0.86	0	30
35_match.jpg	52.2361	38.0542	38.5831	97.4062	1.41	0	31
36_match.jpg	54.3096	41.4382	40.1049	76.2668	1.09	0	32
37_match.jpg	49.5694	44.4055	39.7965	74.7083	0.7	0	33
38_match.jpg	66.929	44.5537	59.4308	93.0288	0.85	0	34
39_match.jpg	56.1751	37.1441	48.9317	60.7537	1.09	0	35
41_match.jpg	55.0867	43.5328	45.468	75.498	0.62	0	36
43_match.jpg	49.7214	39.7264	34.9385	80.5113	0.73	0	37
44_match.jpg	49.3091	39.0301	43.8525	97.5008	0.99	0	38
45_match.jpg	50.0406	43.5682	33.4078	80.4986	1.24	0	39
46_match.jpg	59.457	44.0779	34.7007	79.957	0.63	0	40
47_match.jpg	42.3017	40.8202	36.9383	67.0497	0.69	0	41
48_match.jpg	40.677	41.176	34.1099	57.4103	1.15	0	42
49_match.jpg	47.1432	40.6644	35.8168	68.9355	0.93	0	43
50_match.jpg	48.2703	47.0462	37.2974	75.8318	0.91	0	44
52_match.jpg	57.5633	36.5757	38.8126	87.3367	0.69	0	45
53_match.jpg	47.9614	38.4011	35.8215	71.8307	1.92	0	46
54_match.jpg	51.6072	39.7119	41.0909	71.5948	0.49	0	47
55_match.jpg	62.2062	38.541	49.3806	78.1204	1.04	0	48
56_match.jpg	43.8101	35.2309	35.0343	65.6494	0.66	0	49
59_match.jpg	47.9337	38.8258	35.7937	68.2145	2.25	0	50
60_match.jpg	54.9696	41.4592	47.2693	110.196	3.46	0	51
61_match.jpg	41.9924	32.4821	34.4854	50.7795	0.82	0	52
63_match.jpg	53.2599	36.022	36.5172	88.9043	2.38	0	53
64_match.jpg	47.4268	38.8855	34.4084	77.2342	0.99	0	54
65_match.jpg	53.0673	33.5207	42.4908	88.1147	0.67	0	55
66_match.jpg	45.4414	37.3396	42.4024	59.9239	1.06	0	56
67_match.jpg	53.5881	41.3251	39.4623	68.6652	0.77	0	57
68_match.jpg	43.7192	29.6576	42.5019	62.9391	0.66	0	58
69_match.jpg	51.5996	38.0002	45.0077	84.1086	1.47	0	59
70_match.jpg	55.3272	41.6821	38.0733	91.0931	1.73	0	60
71_match.jpg	64.1965	51.0222	43.882	94.2526	0.77	0	61
73_match.jpg	53.7261	37.0835	46.4493	102.251	1.12	0	62
74_match.jpg	44.178	39.0276	51.3683	75.1104	1	0	63
75_match.jpg	53.8331	40.1	37.1292	77.5187	2.33	0	64
76_match.jpg	56.7537	41.241	37.7747	76.1244	1.98	0	65
77_match.jpg	43.6567	31.1374	39.4846	63.0952	0.61	0	66
78_match.jpg	53.266	34.096	61.8346	89.9718	0.82	0	67
80_match.jpg	44.0457	40.3074	31.7812	58.9874	1.46	0	68
81_match.jpg	53.6159	38.0874	42.9103	67.7776	0.76	0	69
82_match.jpg	54.1315	35.9703	40.2385	97.3387	0.76	0	70
83_match.jpg	61.0108	38.0191	37.9875	77.1063	1.02	0	71
85_match.jpg	50.8205	39.6997	31.7431	72.0117	0.51	0	72
86_match.jpg	53.4877	43.0694	38.4193	89.9795	0.53	0	73
87_match.jpg	39.5067	37.7335	35.9295	59.3091	0.95	0	74
88_match.jpg	46.7455	39.8591	37.4389	60.7747	1.3	0	75
89_match.jpg	50.4256	45.5659	33.7542	62.7689	0.56	0	76
90_match.jpg	49.1488	45.9333	35.7714	74.6689	0.64	0	77
91_match.jpg	54.3048	36.5044	41.041	81.2292	0.89	0	78
92_match.jpg	50.2465	34.8793	40.9911	64.8347	0.72	0	79
93_match.jpg	44.4507	37.3117	36.4895	86.2314	0.95	0	80
96_match.jpg	53.4749	54.3472	37.3266	70.0555	1.25	0	81
97_match.jpg	50.9544	42.3234	40.9637	76.0328	0.86	0	82
98_match.jpg	54.813	40.4214	35.3335	64.9972	0.62	0	83
99_match.jpg	51.5798	36.5009	37.7495	69.3847	1.26	0	84
100_match.jpg	53.0696	42.3638	35.3566	65.3261	1.18	0	85
103_match.jpg	43.9817	38.4575	44.4915	67.9563	0.94	0	86
105_match.jpg	50.3539	49.3893	40.3579	65.9137	1.72	0	87
107_match.jpg	54.2608	41.0116	37.6755	73.483	1.07	0	88
108_match.jpg	46.02	38.5791	40.7483	103.002	2.36	0	89
109_match.jpg	48.6895	43.7376	33.8251	66.1769	0.72	0	90
110_match.jpg	48.1976	38.1906	38.5462	73.7497	0.91	0	91
112_match.jpg	48.4695	32.804	37.2148	66.2675	0.56	0	92
113_match.jpg	46.8854	46.1829	35.3063	66.6743	2.32	0	93
115_match.jpg	42.7863	33.9509	31.9057	67.1219	0.75	0	94
116_match.jpg	42.3962	38.3837	35.6636	71.9156	0.5	0	95
117_match.jpg	43.9581	41.2246	33.1382	56.0312	1.22	0	96
118_match.jpg	53.6473	37.8488	40.498	77.5233	1.63	0	97
119_match.jpg	51.8933	33.957	38.0574	68.6258	1.54	0	98
120_match.jpg	47.1423	37.789	39.2627	74.7519	0.71	0	99
121_match.jpg	44.6588	34.7507	31.2013	117.897	0.61	0	100
123_match.jpg	53.3464	38.5579	35.8071	67.5791	0.86	0	101
124_match.jpg	53.7456	40.8459	37.013	86.5066	0.72	0	102
125_match.jpg	44.0072	38.2406	33.6191	71.6611	1.77	0	103
126_match.jpg	53.8979	35.0108	53.244	78.5992	1.4	0	104
128_match.jpg	52.2744	46.7206	37.2625	74.9402	0.85	0	105
129_match.jpg	52.3873	41.6728	46.0256	70.106	1	0	106
130_match.jpg	48.4991	34.0121	32.9892	69.8463	0.74	0	107
131_match.jpg	49.9014	34.0961	41.434	79.5545	0.87	0	108
132_match.jpg	51.303	37.4778	32.714	64.1878	1.02	0	109
133_match.jpg	54.6125	42.5551	37.5177	82.1961	1.19	0	110
134_match.jpg	49.9043	44.1759	33.6336	70.5061	1.18	0	111
135_match.jpg	53.8907	41.1268	45.3303	62.6675	0.74	0	112
137_match.jpg	52.1359	38.0442	39.5233	96.0714	1.39	0	113
138_match.jpg	52.4228	37.9434	33.9398	66.3746	1.8	0	114
139_match.jpg	56.8765	41.8044	34.717	58.6513	0.66	0	115
140_match.jpg	52.0843	42.9184	38.6894	85.8135	1.16	0	116
141_match.jpg	47.5303	47.6462	37.6372	89.6228	3.2	0	117
142_match.jpg	43.2625	30.0943	39.5269	94.1265	1.35	0	118
143_match.jpg	43.7013	51.6277	35.7501	68.5247	0.63	0	119
145_match.jpg	51.5429	37.4204	41.7376	88.6333	1.59	0	120
146_match.jpg	50.2604	40.5644	56.8695	65.965	1.34	0	121
147_match.jpg	54.913	42.4995	37.429	65.6082	0.63	0	122
150_match.jpg	51.3255	34.3596	35.101	77.8981	1.09	0	123
151_match.jpg	44.0535	40.6192	34.8725	77.37	0.5	0	124
152_match.jpg	45.7204	40.6076	34.0154	56.5608	0.58	0	125
153_match.jpg	49.2376	37.4194	45.3524	86.9264	0.46	0	126
154_match.jpg	48.8649	37.7492	33.8788	61.5074	2.14	0	127
156_match.jpg	48.2446	39.0055	35.113	72.9955	0.49	0	128
157_match.jpg	57.4344	43.3533	51.3594	96.7232	1.17	0	129
159_match.jpg	40.0052	40.4826	41.0744	72.4632	2.22	0	130
160_match.jpg	54.5981	48.9956	42.4901	84.0784	0.99	0	131
162_match.jpg	44.2205	33.5585	33.7448	69.8476	2.11	0	132
164_match.jpg	48.4224	35.2612	39.6345	78.5964	0.85	0	133
166_match.jpg	60.5476	37.6845	39.5476	73.5156	0.65	0	134
167_match.jpg	53.133	33.7559	33.3495	78.9282	0.73	0	135
168_match.jpg	45.8959	46.2467	32.5288	59.7971	0.62	0	136
169_match.jpg	45.0331	35.4316	38.5487	85.8111	0.65	0	137
170_match.jpg	47.3522	49.7609	38.7025	74.8315	0.47	0	138
171_match.jpg	57.4282	36.4451	41.5314	97.8901	2.49	0	139
172_match.jpg	55.4564	38.1306	35.4441	64.7022	3.3	0	140
173_match.jpg	52.2273	40.4731	39.0594	91.5502	0.44	0	141
174_match.jpg	46.6351	44.4719	32.7755	59.1121	0.64	0	142
175_match.jpg	46.9044	42.9125	31.1419	110.678	1.09	0	143
176_match.jpg	49.9137	39.2961	36.0634	76.3774	0.65	0	144
177_match.jpg	62.1826	43.5651	49.1637	98.7174	0.66	0	145
179_match.jpg	45.2118	34.5796	37.9047	55.9219	1.36	0	146
185_match.jpg	56.0854	44.6967	40.3478	99.2918	0.7	0	147
187_match.jpg	53.7187	41.4792	35.752	76.9365	0.85	0	148
189_match.jpg	44.3444	39.1354	37.8056	66.4967	2.57	0	149
190_match.jpg	45.8835	34.2726	31.9857	64.5945	0.89	0	150
191_match.jpg	53.4377	36.2027	40.0943	73.2877	0.37	0	151
192_match.jpg	48.3833	38.1663	33.1908	71.4603	1.35	0	152
193_match.jpg	58.6991	43.1135	40.9443	77.4988	0.93	0	153
196_match.jpg	44.3536	35.7187	34.9551	56.6818	0.36	0	154
197_match.jpg	56.9417	38.6439	41.581	87.75	0.71	0	155
198_match.jpg	53.898	40.2385	38.1388	84.1973	0.85	0	156
199_match.jpg	49.5271	43.725	39.3258	75.4867	1.04	0	157
200_match.jpg	47.4225	35.2111	38.1136	85.1055	0.25	0	158
201_match.jpg	51.4772	40.0897	37.5934	74.799	0.81	0	159
202_match.jpg	62.8897	38.0069	45.808	93.3637	0.71	0	160
203_match.jpg	47.3843	35.9278	40.8481	83.2326	0.32	0	161
204_match.jpg	57.5113	53.2842	49.2226	92.7882	1.67	0	162
205_match.jpg	57.6224	33.1244	39.3821	73.0884	0.79	0	163
206_match.jpg	46.8895	43.0209	30.8923	82.5371	0.6	0	164
207_match.jpg	57.2281	36.3665	42.968	63.7831	1.54	0	165
208_match.jpg	57.3859	36.2938	41.2022	73.4547	0.81	0	166
209_match.jpg	49.0234	36.5018	36.523	56.0522	0.7	0	167
210_match.jpg	37.0939	44.6975	31.6817	60.2255	0.66	0	168
213_match.jpg	51.3535	44.1262	32.1074	66.3746	0.61	0	169
214_match.jpg	48.0748	34.225	42.5671	81.3604	0.88	0	170
216_match.jpg	60.5344	36.702	50.5001	97.306	0.66	0	171
218_match.jpg	50.4213	40.5604	41.1378	97.9504	0.77	0	172
219_match.jpg	51.9839	34.9102	34.1167	61.5457	0.89	0	173
220_match.jpg	50.3063	35.2664	33.6205	64.171	1.83	0	174
221_match.jpg	46.1496	37.5788	31.303	72.7719	1.86	0	175
222_match.jpg	51.2602	45.0142	34.6529	81.2315	2.92	0	176
224_match.jpg	48.0283	35.2858	41.9336	101.907	0.34	0	177
225_match.jpg	51.5954	39.8645	38.9401	79.1943	1.24	0	178
227_match.jpg	43.3014	45.5403	34.0419	51.7745	2.23	0	179
229_match.jpg	54.4178	34.7377	39.3535	79.3992	1.51	0	180
230_match.jpg	45.646	37.7393	31.4194	77.467	0.73	0	181
231_match.jpg	49.5883	37.2805	35.9325	72.6506	0.67	0	182
233_match.jpg	46.4934	39.1925	41.4263	54.7284	1.66	0	183
234_match.jpg	40.9102	41.3786	31.7737	66.371	0.7	0	184
235_match.jpg	56.608	40.3645	41.9582	78.8815	1.06	0	185
236_match.jpg	55.2896	37.7545	32.861	86.21	0.69	0	186
239_match.jpg	50.3008	43.6478	33.8185	87.3421	3.47	0	187
240_match.jpg	57.361	46.9343	37.7336	86.7284	0.5	0	188
242_match.jpg	56.9818	57.52	38.1029	72.4754	1.36	0	189
245_match.jpg	45.2652	42.8226	38.9404	69.9572	0.69	0	190
246_match.jpg	46.5311	34.3245	36.5002	81.3689	0.9	0	191
247_match.jpg	51.032	45.3216	41.9759	59.5168	2.28	0	192
248_match.jpg	53.7368	43.6223	36.8253	66.4398	0.92	0	193
249_match.jpg	57.1839	42.6519	34.0564	86.0227	0.73	0	194
250_match.jpg	44.8377	32.4743	31.5418	73.0146	3.82	0	195
251_match.jpg	38.6106	35.2926	35.9838	73.8573	0.78	0	196
252_match.jpg	46.9471	33.7199	36.3829	62.1777	0.52	0	197
254_match.jpg	54.6888	33.1148	35.682	85.1193	0.59	0	198
255_match.jpg	45.5626	33.1784	43.5657	61.0981	0.89	0	199
256_match.jpg	49.8372	37.6004	39.134	66.0714	0.52	0	200

## Sheet: Fig4
imagename	parmsk	contmsk	parscrmsk	contscrmsk	parquad	contquad	conditionidx	imgidx	quadidx	face_score	face_score_zs
p08.jpg	1	0	0	0	0	0	1	8	0	6.625	0.749403
p10.jpg	1	0	0	0	0	0	1	10	0	7.04	0.832107
p11.jpg	1	0	0	0	0	0	1	11	0	7.5	0.968653
p20.jpg	1	0	0	0	0	0	1	20	0	6.28571	0.572185
p34.jpg	1	0	0	0	0	0	1	34	0	6.96875	0.846434
p37.jpg	1	0	0	0	0	0	1	37	0	8.46875	1.26977
p39.jpg	1	0	0	0	0	0	1	39	0	7.10714	0.761926
p43.jpg	1	0	0	0	0	0	1	43	0	8.37931	1.16481
p46.jpg	1	0	0	0	0	0	1	46	0	8.16667	1.18443
p59.jpg	1	0	0	0	0	0	1	59	0	8.32	1.08481
p80.jpg	1	0	0	0	0	0	1	80	0	6.6	0.665141
p81.jpg	1	0	0	0	0	0	1	81	0	6.75862	0.628299
p83.jpg	1	0	0	0	0	0	1	83	0	7.06667	0.841045
p97.jpg	1	0	0	0	0	0	1	97	0	8.2069	1.15449
p100.jpg	1	0	0	0	0	0	1	100	0	8.24242	1.23866
p108.jpg	1	0	0	0	0	0	1	108	0	7.90625	1.1566
p113.jpg	1	0	0	0	0	0	1	113	0	7.46429	1.09337
p114.jpg	1	0	0	0	0	0	1	114	0	6.77143	0.813262
p118.jpg	1	0	0	0	0	0	1	118	0	7.3125	0.990593
p119.jpg	1	0	0	0	0	0	1	119	0	7.96429	1.21935
p123.jpg	1	0	0	0	0	0	1	123	0	6.17241	0.659589
p126.jpg	1	0	0	0	0	0	1	126	0	5.61538	0.414722
p127.jpg	1	0	0	0	0	0	1	127	0	6.03704	0.628527
p128.jpg	1	0	0	0	0	0	1	128	0	6.75	0.76837
p135.jpg	1	0	0	0	0	0	1	135	0	7.36	0.874009
p141.jpg	1	0	0	0	0	0	1	141	0	7.66667	1.06224
p142.jpg	1	0	0	0	0	0	1	142	0	8.44444	1.2008
p143.jpg	1	0	0	0	0	0	1	143	0	7.16667	0.95364
p146.jpg	1	0	0	0	0	0	1	146	0	6.53125	0.76476
p147.jpg	1	0	0	0	0	0	1	147	0	7.3	0.917676
p150.jpg	1	0	0	0	0	0	1	150	0	6.5	0.754871
p155.jpg	1	0	0	0	0	0	1	155	0	7.36	0.902301
p156.jpg	1	0	0	0	0	0	1	156	0	6.46429	0.755843
p159.jpg	1	0	0	0	0	0	1	159	0	7.17241	0.965132
n08_match.jpg	0	1	0	0	0	0	2	8	0	0.3125	-0.977474
n10_match.jpg	0	1	0	0	0	0	2	10	0	0.32	-1.02631
n11_match.jpg	0	1	0	0	0	0	2	11	0	0.444444	-0.985212
n20_match.jpg	0	1	0	0	0	0	2	20	0	0.321429	-0.997474
n34_match.jpg	0	1	0	0	0	0	2	34	0	0.125	-1.09251
n37_match.jpg	0	1	0	0	0	0	2	37	0	0.09375	-1.1003
n39_match.jpg	0	1	0	0	0	0	2	39	0	1.17857	-0.839977
n43_match.jpg	0	1	0	0	0	0	2	43	0	0.482759	-1.04586
n46_match.jpg	0	1	0	0	0	0	2	46	0	0	-1.08584
n59_match.jpg	0	1	0	0	0	0	2	59	0	3.2	-0.299111
n80_match.jpg	0	1	0	0	0	0	2	80	0	2.2	-0.50855
n81_match.jpg	0	1	0	0	0	0	2	81	0	0.517241	-1.00157
n83_match.jpg	0	1	0	0	0	0	2	83	0	0.645161	-0.885679
n97_match.jpg	0	1	0	0	0	0	2	97	0	2.89655	-0.323567
n100_match.jpg	0	1	0	0	0	0	2	100	0	0.0606061	-1.05088
n108_match.jpg	0	1	0	0	0	0	2	108	0	2.40625	-0.43428
n113_match.jpg	0	1	0	0	0	0	2	113	0	0.5	-0.89895
n114_match.jpg	0	1	0	0	0	0	2	114	0	0.371429	-0.99582
n118_match.jpg	0	1	0	0	0	0	2	118	0	0.5625	-0.869059
n119_match.jpg	0	1	0	0	0	0	2	119	0	0.642857	-0.88567
n123_match.jpg	0	1	0	0	0	0	2	123	0	0.241379	-0.976802
n126_match.jpg	0	1	0	0	0	0	2	126	0	0.653846	-0.946749
n127_match.jpg	0	1	0	0	0	0	2	127	0	0.296296	-0.951909
n128_match.jpg	0	1	0	0	0	0	2	128	0	1.125	-0.840529
n135_match.jpg	0	1	0	0	0	0	2	135	0	0.72	-0.871875
n141_match.jpg	0	1	0	0	0	0	2	141	0	0.916667	-0.919349
n142_match.jpg	0	1	0	0	0	0	2	142	0	0.388889	-1.02998
n143_match.jpg	0	1	0	0	0	0	2	143	0	2.43333	-0.428081
n146_match.jpg	0	1	0	0	0	0	2	146	0	0.0625	-1.0591
n147_match.jpg	0	1	0	0	0	0	2	147	0	0.5	-1.00846
n150_match.jpg	0	1	0	0	0	0	2	150	0	0.535714	-0.919851
n155_match.jpg	0	1	0	0	0	0	2	155	0	4.16	-0.0267477
n156_match.jpg	0	1	0	0	0	0	2	156	0	1.07143	-0.783973
n159_match.jpg	0	1	0	0	0	0	2	159	0	1.51724	-0.644929
p08_scr.jpg	0	0	1	0	0	0	3	8	0	0.5	-0.940723
p10_scr.jpg	0	0	1	0	0	0	3	10	0	2.21875	-0.432322
p11_scr.jpg	0	0	1	0	0	0	3	11	0	3.46875	-0.162661
p20_scr.jpg	0	0	1	0	0	0	3	20	0	0.83871	-0.816642
p34_scr.jpg	0	0	1	0	0	0	3	34	0	2	-0.523276
p37_scr.jpg	0	0	1	0	0	0	3	37	0	2.46154	-0.433518
p39_scr.jpg	0	0	1	0	0	0	3	39	0	0.695652	-0.850278
p43_scr.jpg	0	0	1	0	0	0	3	43	0	2.03448	-0.5402
p46_scr.jpg	0	0	1	0	0	0	3	46	0	2.13793	-0.539391
p59_scr.jpg	0	0	1	0	0	0	3	59	0	2.08333	-0.448439
p80_scr.jpg	0	0	1	0	0	0	3	80	0	2.14286	-0.534169
p81_scr.jpg	0	0	1	0	0	0	3	81	0	0.6	-0.911174
p83_scr.jpg	0	0	1	0	0	0	3	83	0	1.25926	-0.754305
p97_scr.jpg	0	0	1	0	0	0	3	97	0	3.17391	-0.166101
p100_scr.jpg	0	0	1	0	0	0	3	100	0	2.57692	-0.387282
p108_scr.jpg	0	0	1	0	0	0	3	108	0	2.05405	-0.518291
p113_scr.jpg	0	0	1	0	0	0	3	113	0	0.9	-0.901116
p114_scr.jpg	0	0	1	0	0	0	3	114	0	1.09677	-0.784091
p118_scr.jpg	0	0	1	0	0	0	3	118	0	4.03704	-0.0600012
p119_scr.jpg	0	0	1	0	0	0	3	119	0	2.57692	-0.324549
p123_scr.jpg	0	0	1	0	0	0	3	123	0	1.25	-0.782072
p126_scr.jpg	0	0	1	0	0	0	3	126	0	0.9375	-0.845772
p127_scr.jpg	0	0	1	0	0	0	3	127	0	2.06897	-0.61717
p128_scr.jpg	0	0	1	0	0	0	3	128	0	1.75758	-0.67143
p135_scr.jpg	0	0	1	0	0	0	3	135	0	0.928571	-0.821654
p141_scr.jpg	0	0	1	0	0	0	3	141	0	1.42308	-0.697796
p142_scr.jpg	0	0	1	0	0	0	3	142	0	2.7619	-0.339751
p143_scr.jpg	0	0	1	0	0	0	3	143	0	2.61111	-0.417477
p146_scr.jpg	0	0	1	0	0	0	3	146	0	0.28125	-1.04862
p147_scr.jpg	0	0	1	0	0	0	3	147	0	1.67857	-0.617001
p150_scr.jpg	0	0	1	0	0	0	3	150	0	3.58333	-0.145825
p155_scr.jpg	0	0	1	0	0	0	3	155	0	0.777778	-0.844749
p156_scr.jpg	0	0	1	0	0	0	3	156	0	1.55556	-0.684398
p159_scr.jpg	0	0	1	0	0	0	3	159	0	1.94118	-0.532593
n08_match_scr.jpg	0	0	0	1	0	0	4	8	0	0.0909091	-1.05964
n10_match_scr.jpg	0	0	0	1	0	0	4	10	0	0.09375	-1.02547
n11_match_scr.jpg	0	0	0	1	0	0	4	11	0	0.90625	-0.84231
n20_match_scr.jpg	0	0	0	1	0	0	4	20	0	0.0967742	-1.00519
n34_match_scr.jpg	0	0	0	1	0	0	4	34	0	0.1875	-1.01887
n37_match_scr.jpg	0	0	0	1	0	0	4	37	0	0.230769	-1.05572
n39_match_scr.jpg	0	0	0	1	0	0	4	39	0	0.521739	-0.925525
n43_match_scr.jpg	0	0	0	1	0	0	4	43	0	0.275862	-1.04034
n46_match_scr.jpg	0	0	0	1	0	0	4	46	0	0.0689655	-1.12054
n59_match_scr.jpg	0	0	0	1	0	0	4	59	0	0.833333	-0.804684
n80_match_scr.jpg	0	0	0	1	0	0	4	80	0	1.77143	-0.632968
n81_match_scr.jpg	0	0	0	1	0	0	4	81	0	0.68	-0.892754
n83_match_scr.jpg	0	0	0	1	0	0	4	83	0	0.444444	-1.01013
n97_match_scr.jpg	0	0	0	1	0	0	4	97	0	0.826087	-0.816798
n100_match_scr.jpg	0	0	0	1	0	0	4	100	0	0	-1.12272
n108_match_scr.jpg	0	0	0	1	0	0	4	108	0	1	-0.831529
n113_match_scr.jpg	0	0	0	1	0	0	4	113	0	0.233333	-1.07807
n114_match_scr.jpg	0	0	0	1	0	0	4	114	0	0.419355	-0.989085
n118_match_scr.jpg	0	0	0	1	0	0	4	118	0	0.222222	-1.07838
n119_match_scr.jpg	0	0	0	1	0	0	4	119	0	0.730769	-0.840134
n123_match_scr.jpg	0	0	0	1	0	0	4	123	0	0.125	-1.07906
n126_match_scr.jpg	0	0	0	1	0	0	4	126	0	0.21875	-1.04807
n127_match_scr.jpg	0	0	0	1	0	0	4	127	0	0.241379	-1.106
n128_match_scr.jpg	0	0	0	1	0	0	4	128	0	0.636364	-0.94652
n135_match_scr.jpg	0	0	0	1	0	0	4	135	0	0.0714286	-1.06921
n141_match_scr.jpg	0	0	0	1	0	0	4	141	0	0.230769	-1.01306
n142_match_scr.jpg	0	0	0	1	0	0	4	142	0	0.428571	-0.965484
n143_match_scr.jpg	0	0	0	1	0	0	4	143	0	1.27778	-0.776792
n146_match_scr.jpg	0	0	0	1	0	0	4	146	0	0.15625	-1.07693
n147_match_scr.jpg	0	0	0	1	0	0	4	147	0	0.321429	-0.987822
n150_match_scr.jpg	0	0	0	1	0	0	4	150	0	0.138889	-1.08
n155_match_scr.jpg	0	0	0	1	0	0	4	155	0	1.07407	-0.729341
n156_match_scr.jpg	0	0	0	1	0	0	4	156	0	0.666667	-0.923442
n159_match_scr.jpg	0	0	0	1	0	0	4	159	0	1.91176	-0.539949
p08_1.jpg	0	0	0	0	1	0	5	8	1	0.809524	-0.909818
p10_1.jpg	0	0	0	0	1	0	5	10	1	1.25	-0.698437
p10_2.jpg	0	0	0	0	1	0	5	10	2	1.73913	-0.673999
p11_1.jpg	0	0	0	0	1	0	5	11	1	3	-0.229056
p11_2.jpg	0	0	0	0	1	0	5	11	2	3.11111	0.0212714
p11_3.jpg	0	0	0	0	1	0	5	11	3	2.85714	-0.511351
p20_1.jpg	0	0	0	0	1	0	5	20	1	1.3	-0.764289
p20_2.jpg	0	0	0	0	1	0	5	20	2	1.44444	-0.872084
p20_3.jpg	0	0	0	0	1	0	5	20	3	0.444444	-0.965571
p20_4.jpg	0	0	0	0	1	0	5	20	4	0	-1.16515
p34_1.jpg	0	0	0	0	1	0	5	34	1	3.16667	-0.273849
p34_2.jpg	0	0	0	0	1	0	5	34	2	2.16667	-0.509409
p34_3.jpg	0	0	0	0	1	0	5	34	3	0.5	-0.995041
p34_4.jpg	0	0	0	0	1	0	5	34	4	0	-0.433981
p37_1.jpg	0	0	0	0	1	0	5	37	1	1.88889	-0.50151
p37_2.jpg	0	0	0	0	1	0	5	37	2	0.0769231	-0.981434
p37_3.jpg	0	0	0	0	1	0	5	37	3	0	-1.07196
p37_4.jpg	0	0	0	0	1	0	5	37	4	2	-0.592112
p39_1.jpg	0	0	0	0	1	0	5	39	1	1	-0.927715
p39_2.jpg	0	0	0	0	1	0	5	39	2	0.625	-0.862217
p39_3.jpg	0	0	0	0	1	0	5	39	3	0.0909091	-0.919024
p39_4.jpg	0	0	0	0	1	0	5	39	4	0	-1.044
p43_1.jpg	0	0	0	0	1	0	5	43	1	0.583333	-0.845882
p43_2.jpg	0	0	0	0	1	0	5	43	2	0	-1.09281
p43_3.jpg	0	0	0	0	1	0	5	43	3	0.375	-0.955682
p43_4.jpg	0	0	0	0	1	0	5	43	4	0.25	-0.972441
p46_1.jpg	0	0	0	0	1	0	5	46	1	0.285714	-0.986996
p46_2.jpg	0	0	0	0	1	0	5	46	2	0.571429	-0.96468
p46_3.jpg	0	0	0	0	1	0	5	46	3	0	-1.09281
p46_4.jpg	0	0	0	0	1	0	5	46	4	0.9	-0.752676
p59_1.jpg	0	0	0	0	1	0	5	59	1	0.166667	-0.969961
p59_2.jpg	0	0	0	0	1	0	5	59	2	0	-1.2213
p59_3.jpg	0	0	0	0	1	0	5	59	3	0.714286	-0.888786
p59_4.jpg	0	0	0	0	1	0	5	59	4	3.5	-0.249628
p80_1.jpg	0	0	0	0	1	0	5	80	1	1.3	-0.586591
p80_2.jpg	0	0	0	0	1	0	5	80	2	0.666667	-0.681315
p80_3.jpg	0	0	0	0	1	0	5	80	3	0.5	-1.06289
p80_4.jpg	0	0	0	0	1	0	5	80	4	0.125	-0.996492
p81_1.jpg	0	0	0	0	1	0	5	81	1	0.571429	-0.889337
p81_2.jpg	0	0	0	0	1	0	5	81	2	0.888889	-0.86262
p81_3.jpg	0	0	0	0	1	0	5	81	3	0	-0.972013
p81_4.jpg	0	0	0	0	1	0	5	81	4	0.555556	-1.07361
p83_1.jpg	0	0	0	0	1	0	5	83	1	0.625	-0.893031
p83_2.jpg	0	0	0	0	1	0	5	83	2	0.363636	-0.902869
p83_3.jpg	0	0	0	0	1	0	5	83	3	1.15385	-0.828734
p83_4.jpg	0	0	0	0	1	0	5	83	4	0.333333	-1.09582
p97_1.jpg	0	0	0	0	1	0	5	97	1	2.6	-0.323338
p97_2.jpg	0	0	0	0	1	0	5	97	2	1.61538	-0.710656
p97_4.jpg	0	0	0	0	1	0	5	97	4	1.04545	-0.783502
p100_1.jpg	0	0	0	0	1	0	5	100	1	3.66667	-0.123955
p100_2.jpg	0	0	0	0	1	0	5	100	2	1.5	-0.550191
p100_3.jpg	0	0	0	0	1	0	5	100	3	0	-1.06189
p100_4.jpg	0	0	0	0	1	0	5	100	4	0.75	-0.907606
p108_1.jpg	0	0	0	0	1	0	5	108	1	1.71429	-0.595071
p108_2.jpg	0	0	0	0	1	0	5	108	2	1.29412	-0.778944
p108_3.jpg	0	0	0	0	1	0	5	108	3	0	-0.857956
p113_1.jpg	0	0	0	0	1	0	5	113	1	1	-1.00019
p113_2.jpg	0	0	0	0	1	0	5	113	2	0.625	-0.944371
p113_3.jpg	0	0	0	0	1	0	5	113	3	0.588235	-0.901592
p114_2.jpg	0	0	0	0	1	0	5	114	2	1.21429	-0.840165
p114_3.jpg	0	0	0	0	1	0	5	114	3	0.555556	-0.954503
p114_4.jpg	0	0	0	0	1	0	5	114	4	0	-1.06965
p118_2.jpg	0	0	0	0	1	0	5	118	2	2.6	-0.310851
p118_3.jpg	0	0	0	0	1	0	5	118	3	1.65217	-0.748954
p118_4.jpg	0	0	0	0	1	0	5	118	4	1	-0.650859
p119_1.jpg	0	0	0	0	1	0	5	119	1	2	-0.670462
p119_2.jpg	0	0	0	0	1	0	5	119	2	0	-1.13225
p119_3.jpg	0	0	0	0	1	0	5	119	3	1.66667	-0.63937
p119_4.jpg	0	0	0	0	1	0	5	119	4	2.15	-0.638139
p123_1.jpg	0	0	0	0	1	0	5	123	1	1.6	-0.728496
p123_3.jpg	0	0	0	0	1	0	5	123	3	0.0833333	-1.09258
p123_4.jpg	0	0	0	0	1	0	5	123	4	0	-1.03803
p126_1.jpg	0	0	0	0	1	0	5	126	1	0.6	-0.874296
p126_2.jpg	0	0	0	0	1	0	5	126	2	1.16667	-0.795302
p126_3.jpg	0	0	0	0	1	0	5	126	3	0.5	-0.87694
p126_4.jpg	0	0	0	0	1	0	5	126	4	0.9	-0.801787
p127_1.jpg	0	0	0	0	1	0	5	127	1	0.181818	-1.04311
p127_2.jpg	0	0	0	0	1	0	5	127	2	0.2	-0.799053
p127_3.jpg	0	0	0	0	1	0	5	127	3	0.941176	-0.877065
p127_4.jpg	0	0	0	0	1	0	5	127	4	0.166667	-0.969961
p128_1.jpg	0	0	0	0	1	0	5	128	1	2.4	-0.426951
p128_2.jpg	0	0	0	0	1	0	5	128	2	0.714286	-0.963362
p128_3.jpg	0	0	0	0	1	0	5	128	3	0.285714	-0.825351
p128_4.jpg	0	0	0	0	1	0	5	128	4	0.3	-1.02229
p135_1.jpg	0	0	0	0	1	0	5	135	1	1.88889	-0.590135
p135_2.jpg	0	0	0	0	1	0	5	135	2	0	-1.04316
p135_3.jpg	0	0	0	0	1	0	5	135	3	0.5	-1.01218
p135_4.jpg	0	0	0	0	1	0	5	135	4	0	-1.03816
p141_1.jpg	0	0	0	0	1	0	5	141	1	0.75	-0.839716
p141_2.jpg	0	0	0	0	1	0	5	141	2	0.3	-0.936988
p141_3.jpg	0	0	0	0	1	0	5	141	3	0	-1.04316
p141_4.jpg	0	0	0	0	1	0	5	141	4	0.8125	-0.88653
p142_1.jpg	0	0	0	0	1	0	5	142	1	1.63636	-0.602322
p142_2.jpg	0	0	0	0	1	0	5	142	2	1.41667	-0.691511
p142_3.jpg	0	0	0	0	1	0	5	142	3	0.75	-0.682688
p142_4.jpg	0	0	0	0	1	0	5	142	4	0.166667	-1.0461
p143_1.jpg	0	0	0	0	1	0	5	143	1	3.6	-0.154489
p143_2.jpg	0	0	0	0	1	0	5	143	2	0.444444	-0.873121
p143_3.jpg	0	0	0	0	1	0	5	143	3	1	-0.783271
p143_4.jpg	0	0	0	0	1	0	5	143	4	0.75	-0.86778
p146_1.jpg	0	0	0	0	1	0	5	146	1	0.125	-1.11414
p146_2.jpg	0	0	0	0	1	0	5	146	2	0.125	-1.12863
p146_3.jpg	0	0	0	0	1	0	5	146	3	0.666667	-0.900489
p146_4.jpg	0	0	0	0	1	0	5	146	4	0	-0.925075
p147_1.jpg	0	0	0	0	1	0	5	147	1	0.666667	-0.697393
p147_2.jpg	0	0	0	0	1	0	5	147	2	1.33333	-0.797338
p147_3.jpg	0	0	0	0	1	0	5	147	3	0.428571	-0.981615
p147_4.jpg	0	0	0	0	1	0	5	147	4	1.07692	-0.861587
p150_1.jpg	0	0	0	0	1	0	5	150	1	5	0.0592185
p150_2.jpg	0	0	0	0	1	0	5	150	2	0.25	-0.882212
p150_3.jpg	0	0	0	0	1	0	5	150	3	0.2	-0.979734
p150_4.jpg	0	0	0	0	1	0	5	150	4	0.0833333	-1.06586
p155_2.jpg	0	0	0	0	1	0	5	155	2	2.91667	-0.437064
p155_3.jpg	0	0	0	0	1	0	5	155	3	0.0769231	-1.03576
p155_4.jpg	0	0	0	0	1	0	5	155	4	0.571429	-0.967649
p156_3.jpg	0	0	0	0	1	0	5	156	3	0	-1.25394
p156_4.jpg	0	0	0	0	1	0	5	156	4	0.3	-0.915451
p159_4.jpg	0	0	0	0	1	0	5	159	4	0.677419	-0.988361
n08_match_1.jpg	0	0	0	0	0	1	6	8	1	0.261905	-1.06172
n10_match_1.jpg	0	0	0	0	0	1	6	10	1	0.25	-0.973556
n10_match_2.jpg	0	0	0	0	0	1	6	10	2	0.434783	-1.03664
n11_match_1.jpg	0	0	0	0	0	1	6	11	1	1	-0.82932
n11_match_2.jpg	0	0	0	0	0	1	6	11	2	0.333333	-0.835196
n11_match_3.jpg	0	0	0	0	0	1	6	11	3	0	-1.21192
n20_match_1.jpg	0	0	0	0	0	1	6	20	1	0	-1.06765
n20_match_2.jpg	0	0	0	0	0	1	6	20	2	0.111111	-1.20922
n20_match_3.jpg	0	0	0	0	0	1	6	20	3	0.222222	-1.03113
n20_match_4.jpg	0	0	0	0	0	1	6	20	4	0	-1.16515
n34_match_1.jpg	0	0	0	0	0	1	6	34	1	0.0833333	-1.05868
n34_match_2.jpg	0	0	0	0	0	1	6	34	2	0	-1.04316
n34_match_3.jpg	0	0	0	0	0	1	6	34	3	0.583333	-0.968846
n34_match_4.jpg	0	0	0	0	0	1	6	34	4	0	-0.433981
n37_match_1.jpg	0	0	0	0	0	1	6	37	1	0.444444	-0.906731
n37_match_2.jpg	0	0	0	0	0	1	6	37	2	0.0769231	-0.981434
n37_match_3.jpg	0	0	0	0	0	1	6	37	3	0	-1.07196
n37_match_4.jpg	0	0	0	0	0	1	6	37	4	0.222222	-1.06541
n39_match_1.jpg	0	0	0	0	0	1	6	39	1	0.888889	-0.965887
n39_match_2.jpg	0	0	0	0	0	1	6	39	2	0.5	-0.922518
n39_match_3.jpg	0	0	0	0	0	1	6	39	3	1.09091	-0.582122
n39_match_4.jpg	0	0	0	0	0	1	6	39	4	0	-1.044
n43_match_1.jpg	0	0	0	0	0	1	6	43	1	0.833333	-0.802484
n43_match_2.jpg	0	0	0	0	0	1	6	43	2	0.111111	-1.06836
n43_match_3.jpg	0	0	0	0	0	1	6	43	3	0.5	-0.905239
n43_match_4.jpg	0	0	0	0	0	1	6	43	4	0.125	-0.992993
n46_match_1.jpg	0	0	0	0	0	1	6	46	1	0	-1.06444
n46_match_2.jpg	0	0	0	0	0	1	6	46	2	0	-1.09711
n46_match_3.jpg	0	0	0	0	0	1	6	46	3	0	-1.09281
n46_match_4.jpg	0	0	0	0	0	1	6	46	4	0.5	-0.873195
n59_match_1.jpg	0	0	0	0	0	1	6	59	1	0.666667	-0.791014
n59_match_2.jpg	0	0	0	0	0	1	6	59	2	3.44444	-0.242612
n59_match_3.jpg	0	0	0	0	0	1	6	59	3	0	-1.09711
n59_match_4.jpg	0	0	0	0	0	1	6	59	4	0.6	-1.03868
n80_match_1.jpg	0	0	0	0	0	1	6	80	1	0.2	-0.914716
n80_match_2.jpg	0	0	0	0	0	1	6	80	2	1.16667	-0.579485
n80_match_3.jpg	0	0	0	0	0	1	6	80	3	0.2	-1.15494
n80_match_4.jpg	0	0	0	0	0	1	6	80	4	0.375	-0.931381
n81_match_1.jpg	0	0	0	0	0	1	6	81	1	0.714286	-0.85213
n81_match_2.jpg	0	0	0	0	0	1	6	81	2	0.5	-0.944302
n81_match_3.jpg	0	0	0	0	0	1	6	81	3	0	-0.972013
n81_match_4.jpg	0	0	0	0	0	1	6	81	4	0.666667	-1.02915
n83_match_1.jpg	0	0	0	0	0	1	6	83	1	0.25	-1.00345
n83_match_2.jpg	0	0	0	0	0	1	6	83	2	1	-0.733279
n83_match_3.jpg	0	0	0	0	0	1	6	83	3	0.0769231	-1.12949
n83_match_4.jpg	0	0	0	0	0	1	6	83	4	0	-1.19426
n97_match_1.jpg	0	0	0	0	0	1	6	97	1	0	-1.13763
n97_match_2.jpg	0	0	0	0	0	1	6	97	2	0.0769231	-1.10268
n97_match_4.jpg	0	0	0	0	0	1	6	97	4	0.181818	-1.0645
n100_match_1.jpg	0	0	0	0	0	1	6	100	1	0.0952381	-1.11797
n100_match_2.jpg	0	0	0	0	0	1	6	100	2	0.333333	-0.930522
n100_match_3.jpg	0	0	0	0	0	1	6	100	3	0	-1.06189
n100_match_4.jpg	0	0	0	0	0	1	6	100	4	0	-1.08884
n108_match_1.jpg	0	0	0	0	0	1	6	108	1	1.57143	-0.691077
n108_match_2.jpg	0	0	0	0	0	1	6	108	2	0.882353	-0.897937
n108_match_3.jpg	0	0	0	0	0	1	6	108	3	0	-0.857956
n113_match_1.jpg	0	0	0	0	0	1	6	113	1	0.5	-1.12769
n113_match_2.jpg	0	0	0	0	0	1	6	113	2	0	-1.10887
n113_match_3.jpg	0	0	0	0	0	1	6	113	3	0.117647	-0.999095
n114_match_2.jpg	0	0	0	0	0	1	6	114	2	0	-1.15207
n114_match_3.jpg	0	0	0	0	0	1	6	114	3	1.11111	-0.795462
n114_match_4.jpg	0	0	0	0	0	1	6	114	4	0	-1.06965
n118_match_2.jpg	0	0	0	0	0	1	6	118	2	0	-1.04685
n118_match_3.jpg	0	0	0	0	0	1	6	118	3	1.47826	-0.797591
n118_match_4.jpg	0	0	0	0	0	1	6	118	4	0.75	-0.724199
n119_match_1.jpg	0	0	0	0	0	1	6	119	1	0	-1.19871
n119_match_2.jpg	0	0	0	0	0	1	6	119	2	0	-1.13225
n119_match_3.jpg	0	0	0	0	0	1	6	119	3	0.166667	-1.03867
n119_match_4.jpg	0	0	0	0	0	1	6	119	4	2.2	-0.607626
n123_match_1.jpg	0	0	0	0	0	1	6	123	1	0	-1.14562
n123_match_3.jpg	0	0	0	0	0	1	6	123	3	0.416667	-1.00065
n123_match_4.jpg	0	0	0	0	0	1	6	123	4	0	-1.03803
n126_match_1.jpg	0	0	0	0	0	1	6	126	1	0.4	-0.971732
n126_match_2.jpg	0	0	0	0	0	1	6	126	2	0.25	-1.04966
n126_match_3.jpg	0	0	0	0	0	1	6	126	3	0	-1.00716
n126_match_4.jpg	0	0	0	0	0	1	6	126	4	0.4	-0.946937
n127_match_1.jpg	0	0	0	0	0	1	6	127	1	0	-1.08867
n127_match_2.jpg	0	0	0	0	0	1	6	127	2	0	-0.875049
n127_match_3.jpg	0	0	0	0	0	1	6	127	3	0.0588235	-1.13371
n127_match_4.jpg	0	0	0	0	0	1	6	127	4	0.166667	-0.969961
n128_match_1.jpg	0	0	0	0	0	1	6	128	1	0	-0.966092
n128_match_2.jpg	0	0	0	0	0	1	6	128	2	1.28571	-0.827282
n128_match_3.jpg	0	0	0	0	0	1	6	128	3	0	-0.917465
n128_match_4.jpg	0	0	0	0	0	1	6	128	4	1	-0.848039
n135_match_1.jpg	0	0	0	0	0	1	6	135	1	0.277778	-0.999246
n135_match_2.jpg	0	0	0	0	0	1	6	135	2	0	-1.04316
n135_match_3.jpg	0	0	0	0	0	1	6	135	3	0.125	-1.0954
n135_match_4.jpg	0	0	0	0	0	1	6	135	4	0	-1.03816
n141_match_1.jpg	0	0	0	0	0	1	6	141	1	0.375	-0.932751
n141_match_2.jpg	0	0	0	0	0	1	6	141	2	0.1	-1.0089
n141_match_3.jpg	0	0	0	0	0	1	6	141	3	0.333333	-0.968697
n141_match_4.jpg	0	0	0	0	0	1	6	141	4	0.75	-0.90073
n142_match_1.jpg	0	0	0	0	0	1	6	142	1	0	-1.03138
n142_match_2.jpg	0	0	0	0	0	1	6	142	2	0.25	-1.01017
n142_match_3.jpg	0	0	0	0	0	1	6	142	3	0	-0.938727
n142_match_4.jpg	0	0	0	0	0	1	6	142	4	0	-1.09101
n143_match_1.jpg	0	0	0	0	0	1	6	143	1	1	-0.868136
n143_match_2.jpg	0	0	0	0	0	1	6	143	2	1.22222	-0.757435
n143_match_3.jpg	0	0	0	0	0	1	6	143	3	0.25	-0.989735
n143_match_4.jpg	0	0	0	0	0	1	6	143	4	1.25	-0.741852
n146_match_1.jpg	0	0	0	0	0	1	6	146	1	0.125	-1.11044
n146_match_2.jpg	0	0	0	0	0	1	6	146	2	0	-1.16232
n146_match_3.jpg	0	0	0	0	0	1	6	146	3	0	-1.09281
n146_match_4.jpg	0	0	0	0	0	1	6	146	4	0	-0.925075
n147_match_1.jpg	0	0	0	0	0	1	6	147	1	0.333333	-0.81754
n147_match_2.jpg	0	0	0	0	0	1	6	147	2	0.0666667	-1.12705
n147_match_3.jpg	0	0	0	0	0	1	6	147	3	0	-1.09711
n147_match_4.jpg	0	0	0	0	0	1	6	147	4	0.384615	-1.00747
n150_match_1.jpg	0	0	0	0	0	1	6	150	1	0.333333	-1.12058
n150_match_2.jpg	0	0	0	0	0	1	6	150	2	0	-0.972323
n150_match_3.jpg	0	0	0	0	0	1	6	150	3	0.3	-0.951342
n150_match_4.jpg	0	0	0	0	0	1	6	150	4	0	-1.09007
n155_match_2.jpg	0	0	0	0	0	1	6	155	2	2.66667	-0.43923
n155_match_3.jpg	0	0	0	0	0	1	6	155	3	0.0769231	-1.03576
n155_match_4.jpg	0	0	0	0	0	1	6	155	4	0.5	-0.98092
n156_match_3.jpg	0	0	0	0	0	1	6	156	3	3.55556	-0.269042
n156_match_4.jpg	0	0	0	0	0	1	6	156	4	0.6	-0.837608
n159_match_4.jpg	0	0	0	0	0	1	6	159	4	1.32258	-0.829089
16.jpg	0	0	0	0	0	0	9	16	0	6.16	0.613742
18.jpg	0	0	0	0	0	0	9	18	0	7.26	0.919646
35.jpg	0	0	0	0	0	0	9	35	0	6.85	0.790863
47.jpg	0	0	0	0	0	0	9	47	0	6.75	0.765944
89.jpg	0	0	0	0	0	0	9	89	0	6.8	0.787026
90.jpg	0	0	0	0	0	0	9	90	0	7.12	0.877573
93.jpg	0	0	0	0	0	0	9	93	0	7.3	0.927351
115.jpg	0	0	0	0	0	0	9	115	0	8.27	1.20734
116.jpg	0	0	0	0	0	0	9	116	0	7.52	0.993754
151.jpg	0	0	0	0	0	0	9	151	0	7.31	0.940651
162.jpg	0	0	0	0	0	0	9	162	0	7.24	0.915086
166.jpg	0	0	0	0	0	0	9	166	0	6.88	0.802318
168.jpg	0	0	0	0	0	0	9	168	0	7.48	0.992293
171.jpg	0	0	0	0	0	0	9	171	0	6.17	0.58851
174.jpg	0	0	0	0	0	0	9	174	0	4.95	0.241562
175.jpg	0	0	0	0	0	0	9	175	0	7.06	0.849558
176.jpg	0	0	0	0	0	0	9	176	0	7.93	1.13017
177.jpg	0	0	0	0	0	0	9	177	0	7.81	1.08163
179.jpg	0	0	0	0	0	0	9	179	0	7.07	0.859376
185.jpg	0	0	0	0	0	0	9	185	0	7.3	0.923258
189.jpg	0	0	0	0	0	0	9	189	0	6.63	0.732292
192.jpg	0	0	0	0	0	0	9	192	0	7.92	1.12784
193.jpg	0	0	0	0	0	0	9	193	0	6.64	0.731659
196.jpg	0	0	0	0	0	0	9	196	0	7.96	1.11676
201.jpg	0	0	0	0	0	0	9	201	0	6.18	0.607901
204.jpg	0	0	0	0	0	0	9	204	0	6.7	0.74215
210.jpg	0	0	0	0	0	0	9	210	0	5.79	0.491702
213.jpg	0	0	0	0	0	0	9	213	0	3.13	-0.261127
216.jpg	0	0	0	0	0	0	9	216	0	4.74	0.207049
218.jpg	0	0	0	0	0	0	9	218	0	6.11	0.58732
220.jpg	0	0	0	0	0	0	9	220	0	5.88	0.519355
221.jpg	0	0	0	0	0	0	9	221	0	4.38	0.0998384
225.jpg	0	0	0	0	0	0	9	225	0	6.53	0.697401
234.jpg	0	0	0	0	0	0	9	234	0	7.08	0.859009
239.jpg	0	0	0	0	0	0	9	239	0	7.99	1.13549
240.jpg	0	0	0	0	0	0	9	240	0	8.12	1.17222
242.jpg	0	0	0	0	0	0	9	242	0	4.11	0.0276007
246.jpg	0	0	0	0	0	0	9	246	0	7.49	0.984343
247.jpg	0	0	0	0	0	0	9	247	0	8.13	1.1804
249.jpg	0	0	0	0	0	0	9	249	0	5.02	0.268969
252.jpg	0	0	0	0	0	0	9	252	0	3.18	-0.243324
256.jpg	0	0	0	0	0	0	9	256	0	7.84	1.07775
257.jpg	0	0	0	0	0	0	9	257	0	7.16	0.880785
258.jpg	0	0	0	0	0	0	9	258	0	6.06	0.561497
face03.jpg	0	0	0	0	0	0	10	3	0	10	1.85808
face26.jpg	0	0	0	0	0	0	10	26	0	10	1.85808

## Sheet: Fig5
CIT				AIT
Face units		Nonface units		Face units		Noneface units
Pareidolia d'	ScrPareidolia d'	Pareidolia d'	ScrPareidolia d'	Pareidolia d'	ScrPareidolia d'	Pareidolia d'	ScrPareidolia d'
0.221771	0.000380754	-0.0464991	-0.217531	1.125	0.668711	0.168755	-0.206047
-0.143115	-0.538135	0.0594856	0.10415	1.17898	0.733239	0.386548	-0.169916
0.604248	0.349488	0.0501895	-0.138068	1.15229	0.489338	0.0586957	-0.0861232
0.50846	0.241786	0.0254147	-0.211436	0.991209	0.492874	-0.140935	-0.278348
0.1655	-0.0556542	0.0671444	-0.316285	0.925992	0.334818	-0.00844179	0.0240352
0.185764	0.0758595	-0.0211258	-0.317842	0.25317	0.254458	0.0428826	-0.0736223
0.0217409	-0.261449	-0.259301	-0.397116	0.491008	0.13538	0.444296	0.0686523
0.127089	-0.229594	-0.029843	-0.087113	0.804602	0.66367	0.323039	0.0730159
0.436041	0.370355	-0.266539	-0.345758	0.794213	0.314529	0.307187	-0.0292603
0.108982	0.210103	0.160514	0.0423018	0.952722	0.362621	0.479703	0.0665066
0.177895	0.168448	-0.0120609	0.00376839	0.789694	0.310816	0.472399	0.0515095
0.231263	-0.0257709	0.0853441	-0.211319	0.496416	0.106463	0.445136	0.205149
0.285918	0.14016	0.0891014	0.113838	0.55041	0.213742	0.256402	0.0800433
0.332533	0.269085	0.103226	-0.160492	0.933573	0.672369	0.450477	0.0950234
0.439905	0.10013	-0.135253	-0.208892	0.865992	0.709308	0.569379	0.0843335
0.13876	0.167254	0.00978385	-0.351439	0.389138	0.00543497	0.454927	0.0907578
0.283466	0.0653875	0.137972	-0.224753	0.547169	0.199796	0.216354	-0.0999423
0.380899	0.276759	-0.2103	-0.322267	0.511028	0.0773169	0.415084	0.0152977
0.264518	-0.0497013	0.21273	0.163286	1.15211	0.580893	-0.0715616	-0.331324
0.262119	0.0919664	-0.137487	-0.234404	0.673674	0.183545	0.482146	0.00524103
0.090668	0.229107	0.285475	0.187153	0.866659	0.420558	0.340698	0.0377312
0.237486	0.0538919	0.11991	-0.0173998	0.866598	0.343368	0.595947	0.0800029
0.393967	0.222103	0.0907663	0.0422991	0.890994	0.763492	0.511609	0.28051
0.293454	0.257523	-0.131188	-0.288929	0.494941	0.135765	0.417819	0.117726
0.339321	0.232626	0.214569	0.253216	0.769975	0.586475	0.319505	0.0553293
0.0622972	-0.105765	0.038317	0.0623073	0.967681	0.712916	0.601868	0.123923
0.434221	0.0718668	-0.083451	-0.374272	0.844783	0.284393	0.336651	-0.133153
0.151813	-0.174395	-0.0263528	-0.0141487	0.346622	0.174221	0.343825	-0.0895542
0.0917925	0.0499981	-0.0285129	-0.0745103	0.589216	0.164799	0.519298	0.0682009
0.231997	-0.0204293	-0.0353807	-0.189326	0.444453	0.225732	0.514256	0.0359683
0.416202	0.105909	0.118561	-0.0750216	0.931207	0.423022	0.378952	-0.029738
0.338952	0.06667	-0.0252222	0.0123251	0.806037	0.322803	0.0877547	-0.0334529
0.086561	-0.0641455	0.179286	-0.09306	0.68183	0.549941	0.0622387	-0.0766996
0.195806	0.236505	0.129339	0.0269261	0.698566	0.219227	0.16153	-0.0570256
0.185498	0.212861	0.205215	0.15829	0.90246	0.457633	0.0269575	-0.133727
0.0368388	-0.0821051	-0.137965	-0.276318	0.557384	0.328268	0.184793	0.0097953
0.209731	0.223374	0.0402309	0.126958	0.983067	0.253374	0.20804	-0.209506
0.0472718	0.0756947	-0.00803484	-0.00554874	0.261329	0.0969919	0.327891	-0.0164504
0.0904947	0.015987	0.277433	0.237433	1.06845	0.624078	0.0352076	-0.160995
0.0737646	0.228954	-0.407826	-0.496308	0.760866	0.322456	-0.0856947	-0.195893
0.133189	0.280959	-0.189696	-0.402642	0.599977	0.139302	0.262411	0.164768
0.439541	0.0600727	-0.103352	-0.157777	0.512753	0.089669
0.138538	0.203763	0.00689482	-0.000892403	0.336055	0.270316
0.0212368	0.108174	0.175827	0.141582	0.559901	0.192963
-0.03458	0.01268	0.0994729	0.015753	0.326412	0.156985
0.339257	0.125949	0.00324586	0.0300585	1.02901	0.656687
0.651016	0.253459	-0.440436	-0.527116	1.0171	0.537221
-0.0257912	-0.0685671	-0.374011	-0.560589	0.833623	0.129661
0.0892134	0.270787	-0.41983	-0.483354	1.35476	0.763252
0.280661	0.104964	-0.134137	-0.341033	0.611177	0.102585
0.358609	0.108091	-0.0669547	0.00581686	1.05412	0.670691
0.427117	0.455192	0.112574	-0.0984258	1.0461	0.361062
0.230063	0.406132	-0.0981495	-0.263486	0.8294	0.392926
0.345019	0.334735	-0.115505	-0.384027	0.670637	0.439403
0.122013	0.0868259	-0.0890888	-0.180005	1.11949	0.515666
0.174635	0.303062	0.190233	-0.00566633	0.301976	0.162381
0.332668	0.0959923	0.0612442	-0.00264554	0.761121	0.275709
0.181175	0.16181	0.131453	-0.0134762	0.689552	0.376766
0.315903	0.00473369	0.0824224	-0.0402468	0.553566	0.308443
0.426427	0.291183	0.146991	0.0246096	0.466576	0.430313
0.367405	-0.119515	0.11345	0.130855	0.307209	-0.147413
0.404056	0.0987053	0.23275	0.00844527	0.521712	0.124538
0.345224	0.0505168	0.20398	0.174035	0.664244	-0.0916655
0.300078	0.0786421	0.178406	0.0444108	0.506216	-0.145877
0.10303	0.194132	0.100307	-0.021928	0.319341	0.0214464
0.404411	0.227782	0.0506408	0.0563806	0.443868	0.142175
0.256125	0.327664	0.0796962	-0.10161	0.282933	0.150953
0.177295	0.423006	0.17887	0.0899866	0.595561	0.0833435
0.025595	0.260065	-0.0270003	0.0120656	0.370826	0.28399
0.169366	0.259841	0.116474	0.00971615	0.572835	-0.0362625
0.384299	0.0714968	0.116144	0.0124549	0.333849	-0.111584
0.443642	0.0332371	0.276188	0.0505153	0.14817	0.103746
0.483504	0.228998	0.211597	0.0249017	0.314067	0.218555
0.340169	0.355196	0.119262	0.1116	0.134159	-0.104095
0.382102	0.00148872	0.0488194	-0.0330348	0.043885	-0.198355
0.137772	-0.0483868	0.21108	0.0212962	0.328177	-0.180182
0.32536	0.196009	0.220218	0.125676	0.345267	0.0508374
0.337592	0.225274	0.139476	0.0550173	0.433578	0.0884859
0.327486	0.107647	0.0938756	-0.0161914	0.0767657	0.00912867
0.578841	0.246174	-0.274884	-0.151263	0.637539	0.489354
0.286816	0.0665775	0.123484	0.0816192	0.00697077	-0.072778
0.405802	0.367702	0.168122	0.0542588	0.601045	0.433424
0.31765	0.211785	0.137377	-0.0530753	0.202029	0.055487
0.395709	0.127904	0.100904	-0.151197	0.324618	0.137887
0.328306	0.139324	0.168013	0.198371	0.0697969	0.223076
0.368791	0.120791	0.11282	-0.0575603	0.131997	-0.0874882
0.397904	-0.0539243	0.152912	0.204795	0.237503	-0.0777197
0.459917	0.17728	0.0842367	0.0226856	0.158336	0.0492777
0.274	0.2569	0.0872921	-0.243925	0.516462	0.0135443
0.652818	0.0201813	0.0446963	0.0357184	0.390742	0.115026
0.551613	0.295395	0.0379155	-0.00202995	0.350721	0.0346478
0.439314	0.0980117	0.1012	0.148429	0.500976	0.184012
0.319424	0.0376287	-0.31656	-0.132984	0.810029	0.394362
0.0708728	-0.0134523	0.307369	0.1316	0.0467262	0.144868
0.34771	0.0824594	0.20168	0.1721	0.380232	0.219322
0.370741	0.0173098			0.04235	0.187197
0.455203	0.0979962			0.0342722	0.0922097
0.656296	0.193883			0.500449	0.000812965
0.175356	0.0781141			0.424071	0.0516816
0.44228	0.385494			0.22701	-0.181162
0.413174	0.107953			0.446389	0.148648
0.247732	0.209848			0.089606	-0.146205
0.353155	-0.0722901			0.346169	-0.0380272
0.467422	-0.0701207			0.260505	0.0564561
0.41861	-0.00249275			0.173296	0.092555
0.494484	0.0617931			0.388392	0.154816
0.309631	-0.0706558			0.400286	-0.0797457
0.125745	0.0577917			0.222081	0.00272643
0.436724	0.142289			0.289741	0.108493
0.440604	0.0392615			0.0865743	0.130761
0.455132	-0.135379			0.409059	0.0126358
0.383497	0.0522921			0.371293	0.242025
0.540555	0.266545			0.330989	-0.0458211
				0.302061	0.166008
				0.560987	0.163925
				0.528913	0.372556
				-0.381392	-0.0885127
				0.0549516	-0.0771866
				0.380822	0.323079
				0.288182	0.0494614
				0.165313	0.223732
				0.0374266	0.1884

## Sheet: Fig6
imagename	parmsk	contmsk	parscrmsk	contscrmsk	parquad	contquad	parscrquad	contscrquad	taliafacemsk	taliaobjmsk	conditionidx	groupidx	imgidx	quadidx	UL	UR	LL	LR	eyeparts	noneyeparts	CITresp	AITresp
p08.jpg	1	0	0	0	0	0	0	0	0	0	1	1	8	0	0	0	0	0	0	0	0.457248	0.486559
p10.jpg	1	0	0	0	0	0	0	0	0	0	1	1	10	0	0	0	0	0	0	0	0.493922	0.434389
p11.jpg	1	0	0	0	0	0	0	0	0	0	1	1	11	0	0	0	0	0	0	0	0.453959	0.270018
p20.jpg	1	0	0	0	0	0	0	0	0	0	1	1	20	0	0	0	0	0	0	0	0.515962	0.357524
p34.jpg	1	0	0	0	0	0	0	0	0	0	1	1	34	0	0	0	0	0	0	0	0.416947	0.326321
p37.jpg	1	0	0	0	0	0	0	0	0	0	1	1	37	0	0	0	0	0	0	0	0.425709	0.254628
p39.jpg	1	0	0	0	0	0	0	0	0	0	1	1	39	0	0	0	0	0	0	0	0.477852	0.228861
p43.jpg	1	0	0	0	0	0	0	0	0	0	1	1	43	0	0	0	0	0	0	0	0.403504	0.222091
p46.jpg	1	0	0	0	0	0	0	0	0	0	1	1	46	0	0	0	0	0	0	0	0.454922	0.290656
p59.jpg	1	0	0	0	0	0	0	0	0	0	1	1	59	0	0	0	0	0	0	0	0.36289	0.357485
p80.jpg	1	0	0	0	0	0	0	0	0	0	1	1	80	0	0	0	0	0	0	0	0.555043	0.378614
p81.jpg	1	0	0	0	0	0	0	0	0	0	1	1	81	0	0	0	0	0	0	0	0.541976	0.310724
p83.jpg	1	0	0	0	0	0	0	0	0	0	1	1	83	0	0	0	0	0	0	0	0.587157	0.331322
p97.jpg	1	0	0	0	0	0	0	0	0	0	1	1	97	0	0	0	0	0	0	0	0.375941	0.294036
p100.jpg	1	0	0	0	0	0	0	0	0	0	1	1	100	0	0	0	0	0	0	0	0.489971	0.35427
p108.jpg	1	0	0	0	0	0	0	0	0	0	1	1	108	0	0	0	0	0	0	0	0.359865	0.275366
p113.jpg	1	0	0	0	0	0	0	0	0	0	1	1	113	0	0	0	0	0	0	0	0.367348	0.210411
p114.jpg	1	0	0	0	0	0	0	0	0	0	1	1	114	0	0	0	0	0	0	0	0.439768	0.304118
p118.jpg	1	0	0	0	0	0	0	0	0	0	1	1	118	0	0	0	0	0	0	0	0.410503	0.434628
p119.jpg	1	0	0	0	0	0	0	0	0	0	1	1	119	0	0	0	0	0	0	0	0.445277	0.447519
p123.jpg	1	0	0	0	0	0	0	0	0	0	1	1	123	0	0	0	0	0	0	0	0.423031	0.238028
p126.jpg	1	0	0	0	0	0	0	0	0	0	1	1	126	0	0	0	0	0	0	0	0.335471	0.246088
p127.jpg	1	0	0	0	0	0	0	0	0	0	1	1	127	0	0	0	0	0	0	0	0.424537	0.262176
p128.jpg	1	0	0	0	0	0	0	0	0	0	1	1	128	0	0	0	0	0	0	0	0.40759	0.253329
p135.jpg	1	0	0	0	0	0	0	0	0	0	1	1	135	0	0	0	0	0	0	0	0.413786	0.312693
p141.jpg	1	0	0	0	0	0	0	0	0	0	1	1	141	0	0	0	0	0	0	0	0.432349	0.368127
p142.jpg	1	0	0	0	0	0	0	0	0	0	1	1	142	0	0	0	0	0	0	0	0.420304	0.240883
p143.jpg	1	0	0	0	0	0	0	0	0	0	1	1	143	0	0	0	0	0	0	0	0.39027	0.259047
p146.jpg	1	0	0	0	0	0	0	0	0	0	1	1	146	0	0	0	0	0	0	0	0.447536	0.487091
p147.jpg	1	0	0	0	0	0	0	0	0	0	1	1	147	0	0	0	0	0	0	0	0.370527	0.223576
p150.jpg	1	0	0	0	0	0	0	0	0	0	1	1	150	0	0	0	0	0	0	0	0.440244	0.194021
p155.jpg	1	0	0	0	0	0	0	0	0	0	1	1	155	0	0	0	0	0	0	0	0.392736	0.235678
p156.jpg	1	0	0	0	0	0	0	0	0	0	1	1	156	0	0	0	0	0	0	0	0.348611	0.29886
p159.jpg	1	0	0	0	0	0	0	0	0	0	1	1	159	0	0	0	0	0	0	0	0.372582	0.332447
n08_match.jpg	0	1	0	0	0	0	0	0	0	0	2	2	8	0	0	0	0	0	0	0	0.445506	0.192268
n10_match.jpg	0	1	0	0	0	0	0	0	0	0	2	2	10	0	0	0	0	0	0	0	0.387647	0.243188
n11_match.jpg	0	1	0	0	0	0	0	0	0	0	2	2	11	0	0	0	0	0	0	0	0.264277	0.1798
n20_match.jpg	0	1	0	0	0	0	0	0	0	0	2	2	20	0	0	0	0	0	0	0	0.40876	0.240546
n34_match.jpg	0	1	0	0	0	0	0	0	0	0	2	2	34	0	0	0	0	0	0	0	0.281373	0.166549
n37_match.jpg	0	1	0	0	0	0	0	0	0	0	2	2	37	0	0	0	0	0	0	0	0.422446	0.174611
n39_match.jpg	0	1	0	0	0	0	0	0	0	0	2	2	39	0	0	0	0	0	0	0	0.452378	0.247858
n43_match.jpg	0	1	0	0	0	0	0	0	0	0	2	2	43	0	0	0	0	0	0	0	0.428756	0.154779
n46_match.jpg	0	1	0	0	0	0	0	0	0	0	2	2	46	0	0	0	0	0	0	0	0.382866	0.406209
n59_match.jpg	0	1	0	0	0	0	0	0	0	0	2	2	59	0	0	0	0	0	0	0	0.362334	0.129173
n80_match.jpg	0	1	0	0	0	0	0	0	0	0	2	2	80	0	0	0	0	0	0	0	0.349934	0.179301
n81_match.jpg	0	1	0	0	0	0	0	0	0	0	2	2	81	0	0	0	0	0	0	0	0.426063	0.33855
n83_match.jpg	0	1	0	0	0	0	0	0	0	0	2	2	83	0	0	0	0	0	0	0	0.445229	0.214418
n97_match.jpg	0	1	0	0	0	0	0	0	0	0	2	2	97	0	0	0	0	0	0	0	0.352454	0.208893
n100_match.jpg	0	1	0	0	0	0	0	0	0	0	2	2	100	0	0	0	0	0	0	0	0.434872	0.165491
n108_match.jpg	0	1	0	0	0	0	0	0	0	0	2	2	108	0	0	0	0	0	0	0	0.328292	0.220788
n113_match.jpg	0	1	0	0	0	0	0	0	0	0	2	2	113	0	0	0	0	0	0	0	0.354429	0.273935
n114_match.jpg	0	1	0	0	0	0	0	0	0	0	2	2	114	0	0	0	0	0	0	0	0.308862	0.123259
n118_match.jpg	0	1	0	0	0	0	0	0	0	0	2	2	118	0	0	0	0	0	0	0	0.284808	0.16002
n119_match.jpg	0	1	0	0	0	0	0	0	0	0	2	2	119	0	0	0	0	0	0	0	0.266957	0.159545
n123_match.jpg	0	1	0	0	0	0	0	0	0	0	2	2	123	0	0	0	0	0	0	0	0.333668	0.198347
n126_match.jpg	0	1	0	0	0	0	0	0	0	0	2	2	126	0	0	0	0	0	0	0	0.423435	0.165492
n127_match.jpg	0	1	0	0	0	0	0	0	0	0	2	2	127	0	0	0	0	0	0	0	0.391047	0.150405
n128_match.jpg	0	1	0	0	0	0	0	0	0	0	2	2	128	0	0	0	0	0	0	0	0.433313	0.262144
n135_match.jpg	0	1	0	0	0	0	0	0	0	0	2	2	135	0	0	0	0	0	0	0	0.376318	0.287492
n141_match.jpg	0	1	0	0	0	0	0	0	0	0	2	2	141	0	0	0	0	0	0	0	0.336974	0.159686
n142_match.jpg	0	1	0	0	0	0	0	0	0	0	2	2	142	0	0	0	0	0	0	0	0.294718	0.170798
n143_match.jpg	0	1	0	0	0	0	0	0	0	0	2	2	143	0	0	0	0	0	0	0	0.413418	0.171829
n146_match.jpg	0	1	0	0	0	0	0	0	0	0	2	2	146	0	0	0	0	0	0	0	0.319349	0.224978
n147_match.jpg	0	1	0	0	0	0	0	0	0	0	2	2	147	0	0	0	0	0	0	0	0.27139	0.155772
n150_match.jpg	0	1	0	0	0	0	0	0	0	0	2	2	150	0	0	0	0	0	0	0	0.362377	0.166576
n155_match.jpg	0	1	0	0	0	0	0	0	0	0	2	2	155	0	0	0	0	0	0	0	0.384301	0.176529
n156_match.jpg	0	1	0	0	0	0	0	0	0	0	2	2	156	0	0	0	0	0	0	0	0.39047	0.243681
n159_match.jpg	0	1	0	0	0	0	0	0	0	0	2	2	159	0	0	0	0	0	0	0	0.364506	0.136273
p08_scr.jpg	0	0	1	0	0	0	0	0	0	0	3	3	8	0	0	0	0	0	0	0	0.361735	0.270314
p10_scr.jpg	0	0	1	0	0	0	0	0	0	0	3	3	10	0	0	0	0	0	0	0	0.449612	0.284078
p11_scr.jpg	0	0	1	0	0	0	0	0	0	0	3	3	11	0	0	0	0	0	0	0	0.388843	0.20114
p20_scr.jpg	0	0	1	0	0	0	0	0	0	0	3	3	20	0	0	0	0	0	0	0	0.408265	0.191705
p34_scr.jpg	0	0	1	0	0	0	0	0	0	0	3	3	34	0	0	0	0	0	0	0	0.340422	0.207344
p37_scr.jpg	0	0	1	0	0	0	0	0	0	0	3	3	37	0	0	0	0	0	0	0	0.373585	0.243789
p39_scr.jpg	0	0	1	0	0	0	0	0	0	0	3	3	39	0	0	0	0	0	0	0	0.408099	0.230472
p43_scr.jpg	0	0	1	0	0	0	0	0	0	0	3	3	43	0	0	0	0	0	0	0	0.323181	0.275568
p46_scr.jpg	0	0	1	0	0	0	0	0	0	0	3	3	46	0	0	0	0	0	0	0	0.332111	0.251994
p59_scr.jpg	0	0	1	0	0	0	0	0	0	0	3	3	59	0	0	0	0	0	0	0	0.376532	0.204128
p80_scr.jpg	0	0	1	0	0	0	0	0	0	0	3	3	80	0	0	0	0	0	0	0	0.340574	0.236179
p81_scr.jpg	0	0	1	0	0	0	0	0	0	0	3	3	81	0	0	0	0	0	0	0	0.417574	0.226899
p83_scr.jpg	0	0	1	0	0	0	0	0	0	0	3	3	83	0	0	0	0	0	0	0	0.351061	0.179006
p97_scr.jpg	0	0	1	0	0	0	0	0	0	0	3	3	97	0	0	0	0	0	0	0	0.327034	0.269492
p100_scr.jpg	0	0	1	0	0	0	0	0	0	0	3	3	100	0	0	0	0	0	0	0	0.369602	0.2595
p108_scr.jpg	0	0	1	0	0	0	0	0	0	0	3	3	108	0	0	0	0	0	0	0	0.279351	0.196927
p113_scr.jpg	0	0	1	0	0	0	0	0	0	0	3	3	113	0	0	0	0	0	0	0	0.310687	0.170764
p114_scr.jpg	0	0	1	0	0	0	0	0	0	0	3	3	114	0	0	0	0	0	0	0	0.30157	0.284738
p118_scr.jpg	0	0	1	0	0	0	0	0	0	0	3	3	118	0	0	0	0	0	0	0	0.323372	0.235133
p119_scr.jpg	0	0	1	0	0	0	0	0	0	0	3	3	119	0	0	0	0	0	0	0	0.421178	0.467761
p123_scr.jpg	0	0	1	0	0	0	0	0	0	0	3	3	123	0	0	0	0	0	0	0	0.364687	0.253932
p126_scr.jpg	0	0	1	0	0	0	0	0	0	0	3	3	126	0	0	0	0	0	0	0	0.369088	0.285097
p127_scr.jpg	0	0	1	0	0	0	0	0	0	0	3	3	127	0	0	0	0	0	0	0	0.373046	0.346672
p128_scr.jpg	0	0	1	0	0	0	0	0	0	0	3	3	128	0	0	0	0	0	0	0	0.402861	0.159386
p135_scr.jpg	0	0	1	0	0	0	0	0	0	0	3	3	135	0	0	0	0	0	0	0	0.33222	0.261435
p141_scr.jpg	0	0	1	0	0	0	0	0	0	0	3	3	141	0	0	0	0	0	0	0	0.313832	0.227996
p142_scr.jpg	0	0	1	0	0	0	0	0	0	0	3	3	142	0	0	0	0	0	0	0	0.344587	0.218303
p143_scr.jpg	0	0	1	0	0	0	0	0	0	0	3	3	143	0	0	0	0	0	0	0	0.359788	0.253294
p146_scr.jpg	0	0	1	0	0	0	0	0	0	0	3	3	146	0	0	0	0	0	0	0	0.317063	0.278619
p147_scr.jpg	0	0	1	0	0	0	0	0	0	0	3	3	147	0	0	0	0	0	0	0	0.290752	0.189635
p150_scr.jpg	0	0	1	0	0	0	0	0	0	0	3	3	150	0	0	0	0	0	0	0	0.335586	0.166796
p155_scr.jpg	0	0	1	0	0	0	0	0	0	0	3	3	155	0	0	0	0	0	0	0	0.309463	0.200208
p156_scr.jpg	0	0	1	0	0	0	0	0	0	0	3	3	156	0	0	0	0	0	0	0	0.275818	0.19392
p159_scr.jpg	0	0	1	0	0	0	0	0	0	0	3	3	159	0	0	0	0	0	0	0	0.338197	0.198379
n08_match_scr.jpg	0	0	0	1	0	0	0	0	0	0	4	4	8	0	0	0	0	0	0	0	0.410022	0.197742
n10_match_scr.jpg	0	0	0	1	0	0	0	0	0	0	4	4	10	0	0	0	0	0	0	0	0.353276	0.195321
n11_match_scr.jpg	0	0	0	1	0	0	0	0	0	0	4	4	11	0	0	0	0	0	0	0	0.329711	0.163741
n20_match_scr.jpg	0	0	0	1	0	0	0	0	0	0	4	4	20	0	0	0	0	0	0	0	0.368724	0.16234
n34_match_scr.jpg	0	0	0	1	0	0	0	0	0	0	4	4	34	0	0	0	0	0	0	0	0.335936	0.217808
n37_match_scr.jpg	0	0	0	1	0	0	0	0	0	0	4	4	37	0	0	0	0	0	0	0	0.364411	0.189985
n39_match_scr.jpg	0	0	0	1	0	0	0	0	0	0	4	4	39	0	0	0	0	0	0	0	0.425143	0.176688
n43_match_scr.jpg	0	0	0	1	0	0	0	0	0	0	4	4	43	0	0	0	0	0	0	0	0.343172	0.180875
n46_match_scr.jpg	0	0	0	1	0	0	0	0	0	0	4	4	46	0	0	0	0	0	0	0	0.414222	0.200687
n59_match_scr.jpg	0	0	0	1	0	0	0	0	0	0	4	4	59	0	0	0	0	0	0	0	0.320342	0.136763
n80_match_scr.jpg	0	0	0	1	0	0	0	0	0	0	4	4	80	0	0	0	0	0	0	0	0.34219	0.205057
n81_match_scr.jpg	0	0	0	1	0	0	0	0	0	0	4	4	81	0	0	0	0	0	0	0	0.403236	0.287227
n83_match_scr.jpg	0	0	0	1	0	0	0	0	0	0	4	4	83	0	0	0	0	0	0	0	0.34498	0.185062
n97_match_scr.jpg	0	0	0	1	0	0	0	0	0	0	4	4	97	0	0	0	0	0	0	0	0.300674	0.235967
n100_match_scr.jpg	0	0	0	1	0	0	0	0	0	0	4	4	100	0	0	0	0	0	0	0	0.368185	0.172489
n108_match_scr.jpg	0	0	0	1	0	0	0	0	0	0	4	4	108	0	0	0	0	0	0	0	0.298251	0.153061
n113_match_scr.jpg	0	0	0	1	0	0	0	0	0	0	4	4	113	0	0	0	0	0	0	0	0.339909	0.219053
n114_match_scr.jpg	0	0	0	1	0	0	0	0	0	0	4	4	114	0	0	0	0	0	0	0	0.284703	0.167391
n118_match_scr.jpg	0	0	0	1	0	0	0	0	0	0	4	4	118	0	0	0	0	0	0	0	0.305354	0.20472
n119_match_scr.jpg	0	0	0	1	0	0	0	0	0	0	4	4	119	0	0	0	0	0	0	0	0.218565	0.184899
n123_match_scr.jpg	0	0	0	1	0	0	0	0	0	0	4	4	123	0	0	0	0	0	0	0	0.343782	0.179017
n126_match_scr.jpg	0	0	0	1	0	0	0	0	0	0	4	4	126	0	0	0	0	0	0	0	0.348274	0.193318
n127_match_scr.jpg	0	0	0	1	0	0	0	0	0	0	4	4	127	0	0	0	0	0	0	0	0.381919	0.204133
n128_match_scr.jpg	0	0	0	1	0	0	0	0	0	0	4	4	128	0	0	0	0	0	0	0	0.415661	0.212996
n135_match_scr.jpg	0	0	0	1	0	0	0	0	0	0	4	4	135	0	0	0	0	0	0	0	0.341937	0.249766
n141_match_scr.jpg	0	0	0	1	0	0	0	0	0	0	4	4	141	0	0	0	0	0	0	0	0.369653	0.160049
n142_match_scr.jpg	0	0	0	1	0	0	0	0	0	0	4	4	142	0	0	0	0	0	0	0	0.236026	0.161842
n143_match_scr.jpg	0	0	0	1	0	0	0	0	0	0	4	4	143	0	0	0	0	0	0	0	0.330826	0.177223
n146_match_scr.jpg	0	0	0	1	0	0	0	0	0	0	4	4	146	0	0	0	0	0	0	0	0.313901	0.193192
n147_match_scr.jpg	0	0	0	1	0	0	0	0	0	0	4	4	147	0	0	0	0	0	0	0	0.301193	0.126422
n150_match_scr.jpg	0	0	0	1	0	0	0	0	0	0	4	4	150	0	0	0	0	0	0	0	0.368886	0.18212
n155_match_scr.jpg	0	0	0	1	0	0	0	0	0	0	4	4	155	0	0	0	0	0	0	0	0.266315	0.1529
n156_match_scr.jpg	0	0	0	1	0	0	0	0	0	0	4	4	156	0	0	0	0	0	0	0	0.341876	0.185698
n159_match_scr.jpg	0	0	0	1	0	0	0	0	0	0	4	4	159	0	0	0	0	0	0	0	0.303957	0.182207
p08_1.jpg	0	0	0	0	1	0	0	0	0	0	5	5	8	1	1	0	0	0	1	0	0.308887	0.329862
p08_2.jpg	0	0	0	0	1	0	0	0	0	0	5	5	8	2	0	1	0	0	1	0	0.254393	0.328343
p08_3.jpg	0	0	0	0	1	0	0	0	0	0	5	5	8	3	0	0	1	0	0	1	0.282571	0.190751
p08_4.jpg	0	0	0	0	1	0	0	0	0	0	5	5	8	4	0	0	0	1	0	1	0.34691	0.166677
p10_1.jpg	0	0	0	0	1	0	0	0	0	0	5	5	10	1	1	0	0	0	1	0	0.309615	0.293071
p10_2.jpg	0	0	0	0	1	0	0	0	0	0	5	5	10	2	0	1	0	0	1	0	0.37481	0.377668
p10_3.jpg	0	0	0	0	1	0	0	0	0	0	5	5	10	3	0	0	1	0	0	1	0.250922	0.170821
p10_4.jpg	0	0	0	0	1	0	0	0	0	0	5	5	10	4	0	0	0	1	0	1	0.341326	0.156344
p11_1.jpg	0	0	0	0	1	0	0	0	0	0	5	5	11	1	1	0	0	0	1	0	0.362182	0.190267
p11_2.jpg	0	0	0	0	1	0	0	0	0	0	5	5	11	2	0	1	0	0	1	0	0.342864	0.28107
p11_3.jpg	0	0	0	0	1	0	0	0	0	0	5	5	11	3	0	0	1	0	0	1	0.269216	0.182228
p11_4.jpg	0	0	0	0	1	0	0	0	0	0	5	5	11	4	0	0	0	1	0	1	0.354467	0.160979
p20_1.jpg	0	0	0	0	1	0	0	0	0	0	5	5	20	1	1	0	0	0	1	0	0.295537	0.238357
p20_2.jpg	0	0	0	0	1	0	0	0	0	0	5	5	20	2	0	1	0	0	1	0	0.380506	0.293002
p20_3.jpg	0	0	0	0	1	0	0	0	0	0	5	5	20	3	0	0	1	0	0	1	0.301305	0.152575
p20_4.jpg	0	0	0	0	1	0	0	0	0	0	5	5	20	4	0	0	0	1	0	1	0.358906	0.169007
p34_1.jpg	0	0	0	0	1	0	0	0	0	0	5	5	34	1	1	0	0	0	1	0	0.273688	0.199175
p34_2.jpg	0	0	0	0	1	0	0	0	0	0	5	5	34	2	0	1	0	0	1	0	0.280156	0.188811
p34_3.jpg	0	0	0	0	1	0	0	0	0	0	5	5	34	3	0	0	1	0	0	1	0.285664	0.117153
p34_4.jpg	0	0	0	0	1	0	0	0	0	0	5	5	34	4	0	0	0	1	0	1	0.268097	0.153029
p37_1.jpg	0	0	0	0	1	0	0	0	0	0	5	5	37	1	1	0	0	0	1	0	0.331245	0.202926
p37_2.jpg	0	0	0	0	1	0	0	0	0	0	5	5	37	2	0	1	0	0	1	0	0.380474	0.202482
p37_3.jpg	0	0	0	0	1	0	0	0	0	0	5	5	37	3	0	0	1	0	0	1	0.313189	0.149043
p37_4.jpg	0	0	0	0	1	0	0	0	0	0	5	5	37	4	0	0	0	1	0	1	0.316958	0.185734
p39_1.jpg	0	0	0	0	1	0	0	0	0	0	5	5	39	1	1	0	0	0	1	0	0.305697	0.233316
p39_2.jpg	0	0	0	0	1	0	0	0	0	0	5	5	39	2	0	1	0	0	1	0	0.30189	0.185067
p39_3.jpg	0	0	0	0	1	0	0	0	0	0	5	5	39	3	0	0	1	0	0	1	0.313598	0.230328
p39_4.jpg	0	0	0	0	1	0	0	0	0	0	5	5	39	4	0	0	0	1	0	1	0.384322	0.170515
p43_1.jpg	0	0	0	0	1	0	0	0	0	0	5	5	43	1	1	0	0	0	1	0	0.324528	0.33656
p43_2.jpg	0	0	0	0	1	0	0	0	0	0	5	5	43	2	0	1	0	0	1	0	0.291186	0.227611
p43_3.jpg	0	0	0	0	1	0	0	0	0	0	5	5	43	3	0	0	1	0	0	1	0.279989	0.221563
p43_4.jpg	0	0	0	0	1	0	0	0	0	0	5	5	43	4	0	0	0	1	0	1	0.365845	0.221452
p46_1.jpg	0	0	0	0	1	0	0	0	0	0	5	5	46	1	1	0	0	0	1	0	0.366655	0.312381
p46_2.jpg	0	0	0	0	1	0	0	0	0	0	5	5	46	2	0	1	0	0	1	0	0.34257	0.347105
p46_3.jpg	0	0	0	0	1	0	0	0	0	0	5	5	46	3	0	0	1	0	0	1	0.362333	0.205773
p46_4.jpg	0	0	0	0	1	0	0	0	0	0	5	5	46	4	0	0	0	1	0	1	0.421828	0.256078
p59_1.jpg	0	0	0	0	1	0	0	0	0	0	5	5	59	1	1	0	0	0	1	0	0.233943	0.203055
p59_2.jpg	0	0	0	0	1	0	0	0	0	0	5	5	59	2	0	1	0	0	1	0	0.278358	0.161578
p59_3.jpg	0	0	0	0	1	0	0	0	0	0	5	5	59	3	0	0	1	0	0	1	0.302716	0.148424
p59_4.jpg	0	0	0	0	1	0	0	0	0	0	5	5	59	4	0	0	0	1	0	1	0.248895	0.197771
p80_1.jpg	0	0	0	0	1	0	0	0	0	0	5	5	80	1	1	0	0	0	1	0	0.283388	0.210119
p80_2.jpg	0	0	0	0	1	0	0	0	0	0	5	5	80	2	0	1	0	0	1	0	0.328605	0.216716
p80_3.jpg	0	0	0	0	1	0	0	0	0	0	5	5	80	3	0	0	1	0	0	1	0.303064	0.139016
p80_4.jpg	0	0	0	0	1	0	0	0	0	0	5	5	80	4	0	0	0	1	0	1	0.382956	0.133459
p81_1.jpg	0	0	0	0	1	0	0	0	0	0	5	5	81	1	1	0	0	0	1	0	0.302207	0.232482
p81_2.jpg	0	0	0	0	1	0	0	0	0	0	5	5	81	2	0	1	0	0	1	0	0.370797	0.302618
p81_3.jpg	0	0	0	0	1	0	0	0	0	0	5	5	81	3	0	0	1	0	0	1	0.392687	0.20935
p81_4.jpg	0	0	0	0	1	0	0	0	0	0	5	5	81	4	0	0	0	1	0	1	0.316523	0.166536
p83_1.jpg	0	0	0	0	1	0	0	0	0	0	5	5	83	1	1	0	0	0	1	0	0.291746	0.159305
p83_2.jpg	0	0	0	0	1	0	0	0	0	0	5	5	83	2	0	1	0	0	1	0	0.342261	0.228932
p83_3.jpg	0	0	0	0	1	0	0	0	0	0	5	5	83	3	0	0	1	0	0	1	0.438028	0.169225
p83_4.jpg	0	0	0	0	1	0	0	0	0	0	5	5	83	4	0	0	0	1	0	1	0.374258	0.171155
p97_1.jpg	0	0	0	0	1	0	0	0	0	0	5	5	97	1	1	0	0	0	1	0	0.273142	0.262414
p97_2.jpg	0	0	0	0	1	0	0	0	0	0	5	5	97	2	0	1	0	0	1	0	0.292872	0.221225
p97_3.jpg	0	0	0	0	1	0	0	0	0	0	5	5	97	3	0	0	1	0	0	1	0.327638	0.152258
p97_4.jpg	0	0	0	0	1	0	0	0	0	0	5	5	97	4	0	0	0	1	0	1	0.346323	0.216734
p100_1.jpg	0	0	0	0	1	0	0	0	0	0	5	5	100	1	1	0	0	0	1	0	0.31424	0.262995
p100_2.jpg	0	0	0	0	1	0	0	0	0	0	5	5	100	2	0	1	0	0	1	0	0.363252	0.206544
p100_3.jpg	0	0	0	0	1	0	0	0	0	0	5	5	100	3	0	0	1	0	0	1	0.357564	0.252604
p100_4.jpg	0	0	0	0	1	0	0	0	0	0	5	5	100	4	0	0	0	1	0	1	0.355125	0.269046
p108_1.jpg	0	0	0	0	1	0	0	0	0	0	5	5	108	1	1	0	0	0	1	0	0.247602	0.22674
p108_2.jpg	0	0	0	0	1	0	0	0	0	0	5	5	108	2	0	1	0	0	1	0	0.275933	0.251425
p108_3.jpg	0	0	0	0	1	0	0	0	0	0	5	5	108	3	0	0	1	0	0	1	0.295278	0.159548
p108_4.jpg	0	0	0	0	1	0	0	0	0	0	5	5	108	4	0	0	0	1	0	1	0.284154	0.183204
p113_1.jpg	0	0	0	0	1	0	0	0	0	0	5	5	113	1	1	0	0	0	1	0	0.257951	0.164463
p113_2.jpg	0	0	0	0	1	0	0	0	0	0	5	5	113	2	0	1	0	0	1	0	0.29648	0.138983
p113_3.jpg	0	0	0	0	1	0	0	0	0	0	5	5	113	3	0	0	1	0	0	1	0.282823	0.157021
p113_4.jpg	0	0	0	0	1	0	0	0	0	0	5	5	113	4	0	0	0	1	0	1	0.353986	0.174476
p114_1.jpg	0	0	0	0	1	0	0	0	0	0	5	5	114	1	1	0	0	0	1	0	0.310488	0.364506
p114_2.jpg	0	0	0	0	1	0	0	0	0	0	5	5	114	2	0	1	0	0	1	0	0.365678	0.342289
p114_3.jpg	0	0	0	0	1	0	0	0	0	0	5	5	114	3	0	0	1	0	0	1	0.292292	0.152038
p114_4.jpg	0	0	0	0	1	0	0	0	0	0	5	5	114	4	0	0	0	1	0	1	0.26858	0.191725
p118_1.jpg	0	0	0	0	1	0	0	0	0	0	5	5	118	1	1	0	0	0	1	0	0.268469	0.250857
p118_2.jpg	0	0	0	0	1	0	0	0	0	0	5	5	118	2	0	1	0	0	1	0	0.306523	0.279758
p118_3.jpg	0	0	0	0	1	0	0	0	0	0	5	5	118	3	0	0	1	0	0	1	0.311204	0.20121
p118_4.jpg	0	0	0	0	1	0	0	0	0	0	5	5	118	4	0	0	0	1	0	1	0.34253	0.158554
p119_1.jpg	0	0	0	0	1	0	0	0	0	0	5	5	119	1	1	0	0	0	1	0	0.23207	0.356808
p119_2.jpg	0	0	0	0	1	0	0	0	0	0	5	5	119	2	0	1	0	0	1	0	0.349717	0.405923
p119_3.jpg	0	0	0	0	1	0	0	0	0	0	5	5	119	3	0	0	1	0	0	1	0.389717	0.211873
p119_4.jpg	0	0	0	0	1	0	0	0	0	0	5	5	119	4	0	0	0	1	0	1	0.354006	0.231201
p123_1.jpg	0	0	0	0	1	0	0	0	0	0	5	5	123	1	1	0	0	0	1	0	0.274644	0.177161
p123_2.jpg	0	0	0	0	1	0	0	0	0	0	5	5	123	2	0	1	0	0	1	0	0.301524	0.184112
p123_3.jpg	0	0	0	0	1	0	0	0	0	0	5	5	123	3	0	0	1	0	0	1	0.271159	0.166665
p123_4.jpg	0	0	0	0	1	0	0	0	0	0	5	5	123	4	0	0	0	1	0	1	0.347036	0.209097
p126_1.jpg	0	0	0	0	1	0	0	0	0	0	5	5	126	1	1	0	0	0	1	0	0.231798	0.200674
p126_2.jpg	0	0	0	0	1	0	0	0	0	0	5	5	126	2	0	1	0	0	1	0	0.277227	0.213398
p126_3.jpg	0	0	0	0	1	0	0	0	0	0	5	5	126	3	0	0	1	0	0	1	0.256622	0.188851
p126_4.jpg	0	0	0	0	1	0	0	0	0	0	5	5	126	4	0	0	0	1	0	1	0.343009	0.204364
p127_1.jpg	0	0	0	0	1	0	0	0	0	0	5	5	127	1	1	0	0	0	1	0	0.260371	0.179512
p127_2.jpg	0	0	0	0	1	0	0	0	0	0	5	5	127	2	0	1	0	0	1	0	0.261697	0.249412
p127_3.jpg	0	0	0	0	1	0	0	0	0	0	5	5	127	3	0	0	1	0	0	1	0.368598	0.25345
p127_4.jpg	0	0	0	0	1	0	0	0	0	0	5	5	127	4	0	0	0	1	0	1	0.456739	0.237455
p128_1.jpg	0	0	0	0	1	0	0	0	0	0	5	5	128	1	1	0	0	0	1	0	0.296494	0.264845
p128_2.jpg	0	0	0	0	1	0	0	0	0	0	5	5	128	2	0	1	0	0	1	0	0.322369	0.184373
p128_3.jpg	0	0	0	0	1	0	0	0	0	0	5	5	128	3	0	0	1	0	0	1	0.361087	0.198126
p128_4.jpg	0	0	0	0	1	0	0	0	0	0	5	5	128	4	0	0	0	1	0	1	0.255163	0.191249
p135_1.jpg	0	0	0	0	1	0	0	0	0	0	5	5	135	1	1	0	0	0	1	0	0.27719	0.176215
p135_2.jpg	0	0	0	0	1	0	0	0	0	0	5	5	135	2	0	1	0	0	1	0	0.376137	0.196143
p135_3.jpg	0	0	0	0	1	0	0	0	0	0	5	5	135	3	0	0	1	0	0	1	0.308542	0.176288
p135_4.jpg	0	0	0	0	1	0	0	0	0	0	5	5	135	4	0	0	0	1	0	1	0.330812	0.285598
p141_1.jpg	0	0	0	0	1	0	0	0	0	0	5	5	141	1	1	0	0	0	1	0	0.260099	0.213869
p141_2.jpg	0	0	0	0	1	0	0	0	0	0	5	5	141	2	0	1	0	0	1	0	0.320252	0.261892
p141_3.jpg	0	0	0	0	1	0	0	0	0	0	5	5	141	3	0	0	1	0	0	1	0.285353	0.133106
p141_4.jpg	0	0	0	0	1	0	0	0	0	0	5	5	141	4	0	0	0	1	0	1	0.253884	0.147882
p142_1.jpg	0	0	0	0	1	0	0	0	0	0	5	5	142	1	1	0	0	0	1	0	0.276285	0.208398
p142_2.jpg	0	0	0	0	1	0	0	0	0	0	5	5	142	2	0	1	0	0	1	0	0.335498	0.226639
p142_3.jpg	0	0	0	0	1	0	0	0	0	0	5	5	142	3	0	0	1	0	0	1	0.307576	0.165813
p142_4.jpg	0	0	0	0	1	0	0	0	0	0	5	5	142	4	0	0	0	1	0	1	0.322436	0.195587
p143_1.jpg	0	0	0	0	1	0	0	0	0	0	5	5	143	1	1	0	0	0	1	0	0.299863	0.266329
p143_2.jpg	0	0	0	0	1	0	0	0	0	0	5	5	143	2	0	1	0	0	1	0	0.352076	0.253046
p143_3.jpg	0	0	0	0	1	0	0	0	0	0	5	5	143	3	0	0	1	0	0	1	0.237169	0.207029
p143_4.jpg	0	0	0	0	1	0	0	0	0	0	5	5	143	4	0	0	0	1	0	1	0.2665	0.174759
p146_1.jpg	0	0	0	0	1	0	0	0	0	0	5	5	146	1	1	0	0	0	1	0	0.387919	0.316845
p146_2.jpg	0	0	0	0	1	0	0	0	0	0	5	5	146	2	0	1	0	0	1	0	0.335691	0.206309
p146_3.jpg	0	0	0	0	1	0	0	0	0	0	5	5	146	3	0	0	1	0	0	1	0.307984	0.242439
p146_4.jpg	0	0	0	0	1	0	0	0	0	0	5	5	146	4	0	0	0	1	0	1	0.345786	0.184611
p147_1.jpg	0	0	0	0	1	0	0	0	0	0	5	5	147	1	1	0	0	0	1	0	0.197517	0.226802
p147_2.jpg	0	0	0	0	1	0	0	0	0	0	5	5	147	2	0	1	0	0	1	0	0.261578	0.268588
p147_3.jpg	0	0	0	0	1	0	0	0	0	0	5	5	147	3	0	0	1	0	0	1	0.25689	0.160711
p147_4.jpg	0	0	0	0	1	0	0	0	0	0	5	5	147	4	0	0	0	1	0	1	0.258909	0.17007
p150_1.jpg	0	0	0	0	1	0	0	0	0	0	5	5	150	1	1	0	0	0	1	0	0.341699	0.167093
p150_2.jpg	0	0	0	0	1	0	0	0	0	0	5	5	150	2	0	1	0	0	1	0	0.331411	0.141196
p150_3.jpg	0	0	0	0	1	0	0	0	0	0	5	5	150	3	0	0	1	0	0	1	0.377755	0.222466
p150_4.jpg	0	0	0	0	1	0	0	0	0	0	5	5	150	4	0	0	0	1	0	1	0.463825	0.16977
p155_1.jpg	0	0	0	0	1	0	0	0	0	0	5	5	155	1	1	0	0	0	1	0	0.289238	0.257277
p155_2.jpg	0	0	0	0	1	0	0	0	0	0	5	5	155	2	0	1	0	0	1	0	0.350665	0.296483
p155_3.jpg	0	0	0	0	1	0	0	0	0	0	5	5	155	3	0	0	1	0	0	1	0.255433	0.226299
p155_4.jpg	0	0	0	0	1	0	0	0	0	0	5	5	155	4	0	0	0	1	0	1	0.324177	0.187721
p156_1.jpg	0	0	0	0	1	0	0	0	0	0	5	5	156	1	1	0	0	0	1	0	0.226223	0.160107
p156_2.jpg	0	0	0	0	1	0	0	0	0	0	5	5	156	2	0	1	0	0	1	0	0.278669	0.197135
p156_3.jpg	0	0	0	0	1	0	0	0	0	0	5	5	156	3	0	0	1	0	0	1	0.284258	0.252481
p156_4.jpg	0	0	0	0	1	0	0	0	0	0	5	5	156	4	0	0	0	1	0	1	0.264028	0.218974
p159_1.jpg	0	0	0	0	1	0	0	0	0	0	5	5	159	1	1	0	0	0	1	0	0.256656	0.182039
p159_2.jpg	0	0	0	0	1	0	0	0	0	0	5	5	159	2	0	1	0	0	1	0	0.293916	0.280736
p159_3.jpg	0	0	0	0	1	0	0	0	0	0	5	5	159	3	0	0	1	0	0	1	0.296218	0.169677
p159_4.jpg	0	0	0	0	1	0	0	0	0	0	5	5	159	4	0	0	0	1	0	1	0.236892	0.289636
n08_match_1.jpg	0	0	0	0	0	1	0	0	0	0	6	6	8	1	1	0	0	0	1	0	0.331794	0.247061
n08_match_2.jpg	0	0	0	0	0	1	0	0	0	0	6	6	8	2	0	1	0	0	1	0	0.315055	0.182683
n08_match_3.jpg	0	0	0	0	0	1	0	0	0	0	6	6	8	3	0	0	1	0	0	1	0.316319	0.163779
n08_match_4.jpg	0	0	0	0	0	1	0	0	0	0	6	6	8	4	0	0	0	1	0	1	0.354485	0.18236
n10_match_1.jpg	0	0	0	0	0	1	0	0	0	0	6	6	10	1	1	0	0	0	1	0	0.220846	0.167926
n10_match_2.jpg	0	0	0	0	0	1	0	0	0	0	6	6	10	2	0	1	0	0	1	0	0.357339	0.192311
n10_match_3.jpg	0	0	0	0	0	1	0	0	0	0	6	6	10	3	0	0	1	0	0	1	0.291567	0.18229
n10_match_4.jpg	0	0	0	0	0	1	0	0	0	0	6	6	10	4	0	0	0	1	0	1	0.260034	0.227115
n11_match_1.jpg	0	0	0	0	0	1	0	0	0	0	6	6	11	1	1	0	0	0	1	0	0.220457	0.183311
n11_match_2.jpg	0	0	0	0	0	1	0	0	0	0	6	6	11	2	0	1	0	0	1	0	0.214913	0.211193
n11_match_3.jpg	0	0	0	0	0	1	0	0	0	0	6	6	11	3	0	0	1	0	0	1	0.283115	0.161428
n11_match_4.jpg	0	0	0	0	0	1	0	0	0	0	6	6	11	4	0	0	0	1	0	1	0.288247	0.160011
n20_match_1.jpg	0	0	0	0	0	1	0	0	0	0	6	6	20	1	1	0	0	0	1	0	0.226916	0.191932
n20_match_2.jpg	0	0	0	0	0	1	0	0	0	0	6	6	20	2	0	1	0	0	1	0	0.292585	0.180167
n20_match_3.jpg	0	0	0	0	0	1	0	0	0	0	6	6	20	3	0	0	1	0	0	1	0.274809	0.135661
n20_match_4.jpg	0	0	0	0	0	1	0	0	0	0	6	6	20	4	0	0	0	1	0	1	0.284915	0.146346
n34_match_1.jpg	0	0	0	0	0	1	0	0	0	0	6	6	34	1	1	0	0	0	1	0	0.180383	0.181215
n34_match_2.jpg	0	0	0	0	0	1	0	0	0	0	6	6	34	2	0	1	0	0	1	0	0.225258	0.136929
n34_match_3.jpg	0	0	0	0	0	1	0	0	0	0	6	6	34	3	0	0	1	0	0	1	0.357576	0.183771
n34_match_4.jpg	0	0	0	0	0	1	0	0	0	0	6	6	34	4	0	0	0	1	0	1	0.34471	0.200657
n37_match_1.jpg	0	0	0	0	0	1	0	0	0	0	6	6	37	1	1	0	0	0	1	0	0.216823	0.152613
n37_match_2.jpg	0	0	0	0	0	1	0	0	0	0	6	6	37	2	0	1	0	0	1	0	0.320528	0.156995
n37_match_3.jpg	0	0	0	0	0	1	0	0	0	0	6	6	37	3	0	0	1	0	0	1	0.30879	0.169626
n37_match_4.jpg	0	0	0	0	0	1	0	0	0	0	6	6	37	4	0	0	0	1	0	1	0.329125	0.16651
n39_match_1.jpg	0	0	0	0	0	1	0	0	0	0	6	6	39	1	1	0	0	0	1	0	0.306651	0.186588
n39_match_2.jpg	0	0	0	0	0	1	0	0	0	0	6	6	39	2	0	1	0	0	1	0	0.279291	0.215299
n39_match_3.jpg	0	0	0	0	0	1	0	0	0	0	6	6	39	3	0	0	1	0	0	1	0.346566	0.174544
n39_match_4.jpg	0	0	0	0	0	1	0	0	0	0	6	6	39	4	0	0	0	1	0	1	0.358161	0.20197
n43_match_1.jpg	0	0	0	0	0	1	0	0	0	0	6	6	43	1	1	0	0	0	1	0	0.258403	0.169351
n43_match_2.jpg	0	0	0	0	0	1	0	0	0	0	6	6	43	2	0	1	0	0	1	0	0.347323	0.183063
n43_match_3.jpg	0	0	0	0	0	1	0	0	0	0	6	6	43	3	0	0	1	0	0	1	0.254866	0.14334
n43_match_4.jpg	0	0	0	0	0	1	0	0	0	0	6	6	43	4	0	0	0	1	0	1	0.312794	0.132232
n46_match_1.jpg	0	0	0	0	0	1	0	0	0	0	6	6	46	1	1	0	0	0	1	0	0.29911	0.184535
n46_match_2.jpg	0	0	0	0	0	1	0	0	0	0	6	6	46	2	0	1	0	0	1	0	0.304384	0.172124
n46_match_3.jpg	0	0	0	0	0	1	0	0	0	0	6	6	46	3	0	0	1	0	0	1	0.336087	0.286687
n46_match_4.jpg	0	0	0	0	0	1	0	0	0	0	6	6	46	4	0	0	0	1	0	1	0.361992	0.300974
n59_match_1.jpg	0	0	0	0	0	1	0	0	0	0	6	6	59	1	1	0	0	0	1	0	0.240301	0.175412
n59_match_2.jpg	0	0	0	0	0	1	0	0	0	0	6	6	59	2	0	1	0	0	1	0	0.283454	0.175302
n59_match_3.jpg	0	0	0	0	0	1	0	0	0	0	6	6	59	3	0	0	1	0	0	1	0.272572	0.123059
n59_match_4.jpg	0	0	0	0	0	1	0	0	0	0	6	6	59	4	0	0	0	1	0	1	0.321511	0.164049
n80_match_1.jpg	0	0	0	0	0	1	0	0	0	0	6	6	80	1	1	0	0	0	1	0	0.248631	0.238802
n80_match_2.jpg	0	0	0	0	0	1	0	0	0	0	6	6	80	2	0	1	0	0	1	0	0.370498	0.150109
n80_match_3.jpg	0	0	0	0	0	1	0	0	0	0	6	6	80	3	0	0	1	0	0	1	0.232079	0.136452
n80_match_4.jpg	0	0	0	0	0	1	0	0	0	0	6	6	80	4	0	0	0	1	0	1	0.249022	0.142199
n81_match_1.jpg	0	0	0	0	0	1	0	0	0	0	6	6	81	1	1	0	0	0	1	0	0.341535	0.253231
n81_match_2.jpg	0	0	0	0	0	1	0	0	0	0	6	6	81	2	0	1	0	0	1	0	0.357351	0.239469
n81_match_3.jpg	0	0	0	0	0	1	0	0	0	0	6	6	81	3	0	0	1	0	0	1	0.316903	0.222421
n81_match_4.jpg	0	0	0	0	0	1	0	0	0	0	6	6	81	4	0	0	0	1	0	1	0.447741	0.218244
n83_match_1.jpg	0	0	0	0	0	1	0	0	0	0	6	6	83	1	1	0	0	0	1	0	0.284498	0.182955
n83_match_2.jpg	0	0	0	0	0	1	0	0	0	0	6	6	83	2	0	1	0	0	1	0	0.355594	0.18357
n83_match_3.jpg	0	0	0	0	0	1	0	0	0	0	6	6	83	3	0	0	1	0	0	1	0.350473	0.176052
n83_match_4.jpg	0	0	0	0	0	1	0	0	0	0	6	6	83	4	0	0	0	1	0	1	0.302952	0.147568
n97_match_1.jpg	0	0	0	0	0	1	0	0	0	0	6	6	97	1	1	0	0	0	1	0	0.260792	0.209021
n97_match_2.jpg	0	0	0	0	0	1	0	0	0	0	6	6	97	2	0	1	0	0	1	0	0.277413	0.191919
n97_match_3.jpg	0	0	0	0	0	1	0	0	0	0	6	6	97	3	0	0	1	0	0	1	0.291037	0.194965
n97_match_4.jpg	0	0	0	0	0	1	0	0	0	0	6	6	97	4	0	0	0	1	0	1	0.340675	0.139397
n100_match_1.jpg	0	0	0	0	0	1	0	0	0	0	6	6	100	1	1	0	0	0	1	0	0.308379	0.173192
n100_match_2.jpg	0	0	0	0	0	1	0	0	0	0	6	6	100	2	0	1	0	0	1	0	0.292411	0.202262
n100_match_3.jpg	0	0	0	0	0	1	0	0	0	0	6	6	100	3	0	0	1	0	0	1	0.301208	0.152172
n100_match_4.jpg	0	0	0	0	0	1	0	0	0	0	6	6	100	4	0	0	0	1	0	1	0.341481	0.198967
n108_match_1.jpg	0	0	0	0	0	1	0	0	0	0	6	6	108	1	1	0	0	0	1	0	0.243161	0.192476
n108_match_2.jpg	0	0	0	0	0	1	0	0	0	0	6	6	108	2	0	1	0	0	1	0	0.289907	0.209934
n108_match_3.jpg	0	0	0	0	0	1	0	0	0	0	6	6	108	3	0	0	1	0	0	1	0.26917	0.17218
n108_match_4.jpg	0	0	0	0	0	1	0	0	0	0	6	6	108	4	0	0	0	1	0	1	0.257539	0.185204
n113_match_1.jpg	0	0	0	0	0	1	0	0	0	0	6	6	113	1	1	0	0	0	1	0	0.239773	0.157514
n113_match_2.jpg	0	0	0	0	0	1	0	0	0	0	6	6	113	2	0	1	0	0	1	0	0.339729	0.188404
n113_match_3.jpg	0	0	0	0	0	1	0	0	0	0	6	6	113	3	0	0	1	0	0	1	0.283756	0.273948
n113_match_4.jpg	0	0	0	0	0	1	0	0	0	0	6	6	113	4	0	0	0	1	0	1	0.320702	0.25741
n114_match_1.jpg	0	0	0	0	0	1	0	0	0	0	6	6	114	1	1	0	0	0	1	0	0.225032	0.157243
n114_match_2.jpg	0	0	0	0	0	1	0	0	0	0	6	6	114	2	0	1	0	0	1	0	0.183014	0.16038
n114_match_3.jpg	0	0	0	0	0	1	0	0	0	0	6	6	114	3	0	0	1	0	0	1	0.268687	0.124102
n114_match_4.jpg	0	0	0	0	0	1	0	0	0	0	6	6	114	4	0	0	0	1	0	1	0.25037	0.179021
n118_match_1.jpg	0	0	0	0	0	1	0	0	0	0	6	6	118	1	1	0	0	0	1	0	0.208827	0.154717
n118_match_2.jpg	0	0	0	0	0	1	0	0	0	0	6	6	118	2	0	1	0	0	1	0	0.219255	0.155231
n118_match_3.jpg	0	0	0	0	0	1	0	0	0	0	6	6	118	3	0	0	1	0	0	1	0.246555	0.168004
n118_match_4.jpg	0	0	0	0	0	1	0	0	0	0	6	6	118	4	0	0	0	1	0	1	0.289958	0.16586
n119_match_1.jpg	0	0	0	0	0	1	0	0	0	0	6	6	119	1	1	0	0	0	1	0	0.19783	0.145929
n119_match_2.jpg	0	0	0	0	0	1	0	0	0	0	6	6	119	2	0	1	0	0	1	0	0.214119	0.157341
n119_match_3.jpg	0	0	0	0	0	1	0	0	0	0	6	6	119	3	0	0	1	0	0	1	0.305423	0.206537
n119_match_4.jpg	0	0	0	0	0	1	0	0	0	0	6	6	119	4	0	0	0	1	0	1	0.273134	0.177018
n123_match_1.jpg	0	0	0	0	0	1	0	0	0	0	6	6	123	1	1	0	0	0	1	0	0.242103	0.213375
n123_match_2.jpg	0	0	0	0	0	1	0	0	0	0	6	6	123	2	0	1	0	0	1	0	0.300045	0.197089
n123_match_3.jpg	0	0	0	0	0	1	0	0	0	0	6	6	123	3	0	0	1	0	0	1	0.351069	0.235396
n123_match_4.jpg	0	0	0	0	0	1	0	0	0	0	6	6	123	4	0	0	0	1	0	1	0.346441	0.16991
n126_match_1.jpg	0	0	0	0	0	1	0	0	0	0	6	6	126	1	1	0	0	0	1	0	0.209482	0.14813
n126_match_2.jpg	0	0	0	0	0	1	0	0	0	0	6	6	126	2	0	1	0	0	1	0	0.311228	0.142907
n126_match_3.jpg	0	0	0	0	0	1	0	0	0	0	6	6	126	3	0	0	1	0	0	1	0.245905	0.162867
n126_match_4.jpg	0	0	0	0	0	1	0	0	0	0	6	6	126	4	0	0	0	1	0	1	0.324765	0.175174
n127_match_1.jpg	0	0	0	0	0	1	0	0	0	0	6	6	127	1	1	0	0	0	1	0	0.228456	0.148555
n127_match_2.jpg	0	0	0	0	0	1	0	0	0	0	6	6	127	2	0	1	0	0	1	0	0.336457	0.189841
n127_match_3.jpg	0	0	0	0	0	1	0	0	0	0	6	6	127	3	0	0	1	0	0	1	0.299743	0.190733
n127_match_4.jpg	0	0	0	0	0	1	0	0	0	0	6	6	127	4	0	0	0	1	0	1	0.387784	0.228736
n128_match_1.jpg	0	0	0	0	0	1	0	0	0	0	6	6	128	1	1	0	0	0	1	0	0.203257	0.198838
n128_match_2.jpg	0	0	0	0	0	1	0	0	0	0	6	6	128	2	0	1	0	0	1	0	0.275088	0.174295
n128_match_3.jpg	0	0	0	0	0	1	0	0	0	0	6	6	128	3	0	0	1	0	0	1	0.307794	0.181796
n128_match_4.jpg	0	0	0	0	0	1	0	0	0	0	6	6	128	4	0	0	0	1	0	1	0.360176	0.193163
n135_match_1.jpg	0	0	0	0	0	1	0	0	0	0	6	6	135	1	1	0	0	0	1	0	0.240656	0.262767
n135_match_2.jpg	0	0	0	0	0	1	0	0	0	0	6	6	135	2	0	1	0	0	1	0	0.271378	0.196561
n135_match_3.jpg	0	0	0	0	0	1	0	0	0	0	6	6	135	3	0	0	1	0	0	1	0.284015	0.175303
n135_match_4.jpg	0	0	0	0	0	1	0	0	0	0	6	6	135	4	0	0	0	1	0	1	0.348048	0.187721
n141_match_1.jpg	0	0	0	0	0	1	0	0	0	0	6	6	141	1	1	0	0	0	1	0	0.264421	0.124459
n141_match_2.jpg	0	0	0	0	0	1	0	0	0	0	6	6	141	2	0	1	0	0	1	0	0.277661	0.135461
n141_match_3.jpg	0	0	0	0	0	1	0	0	0	0	6	6	141	3	0	0	1	0	0	1	0.283379	0.165112
n141_match_4.jpg	0	0	0	0	0	1	0	0	0	0	6	6	141	4	0	0	0	1	0	1	0.302347	0.204792
n142_match_1.jpg	0	0	0	0	0	1	0	0	0	0	6	6	142	1	1	0	0	0	1	0	0.209882	0.1503
n142_match_2.jpg	0	0	0	0	0	1	0	0	0	0	6	6	142	2	0	1	0	0	1	0	0.264532	0.200553
n142_match_3.jpg	0	0	0	0	0	1	0	0	0	0	6	6	142	3	0	0	1	0	0	1	0.30724	0.164524
n142_match_4.jpg	0	0	0	0	0	1	0	0	0	0	6	6	142	4	0	0	0	1	0	1	0.197628	0.176878
n143_match_1.jpg	0	0	0	0	0	1	0	0	0	0	6	6	143	1	1	0	0	0	1	0	0.27323	0.198582
n143_match_2.jpg	0	0	0	0	0	1	0	0	0	0	6	6	143	2	0	1	0	0	1	0	0.347545	0.175567
n143_match_3.jpg	0	0	0	0	0	1	0	0	0	0	6	6	143	3	0	0	1	0	0	1	0.23827	0.162826
n143_match_4.jpg	0	0	0	0	0	1	0	0	0	0	6	6	143	4	0	0	0	1	0	1	0.222465	0.190754
n146_match_1.jpg	0	0	0	0	0	1	0	0	0	0	6	6	146	1	1	0	0	0	1	0	0.265589	0.177261
n146_match_2.jpg	0	0	0	0	0	1	0	0	0	0	6	6	146	2	0	1	0	0	1	0	0.312497	0.170213
n146_match_3.jpg	0	0	0	0	0	1	0	0	0	0	6	6	146	3	0	0	1	0	0	1	0.227041	0.160213
n146_match_4.jpg	0	0	0	0	0	1	0	0	0	0	6	6	146	4	0	0	0	1	0	1	0.307363	0.162172
n147_match_1.jpg	0	0	0	0	0	1	0	0	0	0	6	6	147	1	1	0	0	0	1	0	0.245227	0.138098
n147_match_2.jpg	0	0	0	0	0	1	0	0	0	0	6	6	147	2	0	1	0	0	1	0	0.269134	0.199096
n147_match_3.jpg	0	0	0	0	0	1	0	0	0	0	6	6	147	3	0	0	1	0	0	1	0.2487	0.181901
n147_match_4.jpg	0	0	0	0	0	1	0	0	0	0	6	6	147	4	0	0	0	1	0	1	0.244572	0.173067
n150_match_1.jpg	0	0	0	0	0	1	0	0	0	0	6	6	150	1	1	0	0	0	1	0	0.289371	0.15689
n150_match_2.jpg	0	0	0	0	0	1	0	0	0	0	6	6	150	2	0	1	0	0	1	0	0.315598	0.185709
n150_match_3.jpg	0	0	0	0	0	1	0	0	0	0	6	6	150	3	0	0	1	0	0	1	0.295724	0.152513
n150_match_4.jpg	0	0	0	0	0	1	0	0	0	0	6	6	150	4	0	0	0	1	0	1	0.335189	0.168269
n155_match_1.jpg	0	0	0	0	0	1	0	0	0	0	6	6	155	1	1	0	0	0	1	0	0.270305	0.170151
n155_match_2.jpg	0	0	0	0	0	1	0	0	0	0	6	6	155	2	0	1	0	0	1	0	0.325894	0.201011
n155_match_3.jpg	0	0	0	0	0	1	0	0	0	0	6	6	155	3	0	0	1	0	0	1	0.277832	0.151997
n155_match_4.jpg	0	0	0	0	0	1	0	0	0	0	6	6	155	4	0	0	0	1	0	1	0.252943	0.169018
n156_match_1.jpg	0	0	0	0	0	1	0	0	0	0	6	6	156	1	1	0	0	0	1	0	0.257869	0.239077
n156_match_2.jpg	0	0	0	0	0	1	0	0	0	0	6	6	156	2	0	1	0	0	1	0	0.338687	0.22261
n156_match_3.jpg	0	0	0	0	0	1	0	0	0	0	6	6	156	3	0	0	1	0	0	1	0.326579	0.187937
n156_match_4.jpg	0	0	0	0	0	1	0	0	0	0	6	6	156	4	0	0	0	1	0	1	0.298567	0.200103
n159_match_1.jpg	0	0	0	0	0	1	0	0	0	0	6	6	159	1	1	0	0	0	1	0	0.210161	0.171531
n159_match_2.jpg	0	0	0	0	0	1	0	0	0	0	6	6	159	2	0	1	0	0	1	0	0.317884	0.154146
n159_match_3.jpg	0	0	0	0	0	1	0	0	0	0	6	6	159	3	0	0	1	0	0	1	0.262398	0.174015
n159_match_4.jpg	0	0	0	0	0	1	0	0	0	0	6	6	159	4	0	0	0	1	0	1	0.336053	0.16049
p08_scr_1.jpg	0	0	0	0	0	0	1	0	0	0	7	7	8	1	1	0	0	0	0	1	0.271874	0.165575
p08_scr_2.jpg	0	0	0	0	0	0	1	0	0	0	7	7	8	2	0	1	0	0	1	0	0.334794	0.337589
p08_scr_3.jpg	0	0	0	0	0	0	1	0	0	0	7	7	8	3	0	0	1	0	0	1	0.348551	0.17971
p08_scr_4.jpg	0	0	0	0	0	0	1	0	0	0	7	7	8	4	0	0	0	1	1	0	0.331568	0.371844
p10_scr_1.jpg	0	0	0	0	0	0	1	0	0	0	7	7	10	1	1	0	0	0	1	0	0.265802	0.322331
p10_scr_2.jpg	0	0	0	0	0	0	1	0	0	0	7	7	10	2	0	1	0	0	0	1	0.243702	0.197615
p10_scr_3.jpg	0	0	0	0	0	0	1	0	0	0	7	7	10	3	0	0	1	0	1	0	0.382932	0.406872
p10_scr_4.jpg	0	0	0	0	0	0	1	0	0	0	7	7	10	4	0	0	0	1	0	1	0.366203	0.160429
p11_scr_1.jpg	0	0	0	0	0	0	1	0	0	0	7	7	11	1	1	0	0	0	0	1	0.238794	0.166941
p11_scr_2.jpg	0	0	0	0	0	0	1	0	0	0	7	7	11	2	0	1	0	0	1	0	0.358693	0.262486
p11_scr_3.jpg	0	0	0	0	0	0	1	0	0	0	7	7	11	3	0	0	1	0	0	1	0.321165	0.165808
p11_scr_4.jpg	0	0	0	0	0	0	1	0	0	0	7	7	11	4	0	0	0	1	1	0	0.324363	0.250369
p20_scr_1.jpg	0	0	0	0	0	0	1	0	0	0	7	7	20	1	1	0	0	0	0	1	0.190502	0.161999
p20_scr_2.jpg	0	0	0	0	0	0	1	0	0	0	7	7	20	2	0	1	0	0	1	0	0.322433	0.220152
p20_scr_3.jpg	0	0	0	0	0	0	1	0	0	0	7	7	20	3	0	0	1	0	0	1	0.288537	0.134443
p20_scr_4.jpg	0	0	0	0	0	0	1	0	0	0	7	7	20	4	0	0	0	1	1	0	0.392466	0.31998
p34_scr_1.jpg	0	0	0	0	0	0	1	0	0	0	7	7	34	1	1	0	0	0	0	1	0.242368	0.148518
p34_scr_2.jpg	0	0	0	0	0	0	1	0	0	0	7	7	34	2	0	1	0	0	1	0	0.250997	0.24878
p34_scr_3.jpg	0	0	0	0	0	0	1	0	0	0	7	7	34	3	0	0	1	0	0	1	0.228551	0.139415
p34_scr_4.jpg	0	0	0	0	0	0	1	0	0	0	7	7	34	4	0	0	0	1	1	0	0.349125	0.233437
p37_scr_1.jpg	0	0	0	0	0	0	1	0	0	0	7	7	37	1	1	0	0	0	0	1	0.271237	0.155075
p37_scr_2.jpg	0	0	0	0	0	0	1	0	0	0	7	7	37	2	0	1	0	0	1	0	0.331436	0.192435
p37_scr_3.jpg	0	0	0	0	0	0	1	0	0	0	7	7	37	3	0	0	1	0	0	1	0.34174	0.185667
p37_scr_4.jpg	0	0	0	0	0	0	1	0	0	0	7	7	37	4	0	0	0	1	1	0	0.329124	0.231512
p39_scr_1.jpg	0	0	0	0	0	0	1	0	0	0	7	7	39	1	1	0	0	0	0	1	0.26591	0.257437
p39_scr_2.jpg	0	0	0	0	0	0	1	0	0	0	7	7	39	2	0	1	0	0	0	1	0.309717	0.242201
p39_scr_3.jpg	0	0	0	0	0	0	1	0	0	0	7	7	39	3	0	0	1	0	1	0	0.344837	0.154457
p39_scr_4.jpg	0	0	0	0	0	0	1	0	0	0	7	7	39	4	0	0	0	1	1	0	0.375079	0.220285
p43_scr_1.jpg	0	0	0	0	0	0	1	0	0	0	7	7	43	1	1	0	0	0	0	1	0.212991	0.257628
p43_scr_2.jpg	0	0	0	0	0	0	1	0	0	0	7	7	43	2	0	1	0	0	0	1	0.232974	0.356177
p43_scr_3.jpg	0	0	0	0	0	0	1	0	0	0	7	7	43	3	0	0	1	0	1	0	0.258999	0.201102
p43_scr_4.jpg	0	0	0	0	0	0	1	0	0	0	7	7	43	4	0	0	0	1	1	0	0.324878	0.337938
p46_scr_1.jpg	0	0	0	0	0	0	1	0	0	0	7	7	46	1	1	0	0	0	0	1	0.304231	0.168134
p46_scr_2.jpg	0	0	0	0	0	0	1	0	0	0	7	7	46	2	0	1	0	0	0	1	0.333866	0.249317
p46_scr_3.jpg	0	0	0	0	0	0	1	0	0	0	7	7	46	3	0	0	1	0	1	0	0.326927	0.366145
p46_scr_4.jpg	0	0	0	0	0	0	1	0	0	0	7	7	46	4	0	0	0	1	1	0	0.371248	0.362383
p59_scr_1.jpg	0	0	0	0	0	0	1	0	0	0	7	7	59	1	1	0	0	0	1	0	0.231693	0.194925
p59_scr_2.jpg	0	0	0	0	0	0	1	0	0	0	7	7	59	2	0	1	0	0	0	1	0.302303	0.174642
p59_scr_3.jpg	0	0	0	0	0	0	1	0	0	0	7	7	59	3	0	0	1	0	1	0	0.272865	0.185701
p59_scr_4.jpg	0	0	0	0	0	0	1	0	0	0	7	7	59	4	0	0	0	1	0	1	0.312802	0.152823
p80_scr_1.jpg	0	0	0	0	0	0	1	0	0	0	7	7	80	1	1	0	0	0	0	1	0.241376	0.172067
p80_scr_2.jpg	0	0	0	0	0	0	1	0	0	0	7	7	80	2	0	1	0	0	1	0	0.343781	0.261402
p80_scr_3.jpg	0	0	0	0	0	0	1	0	0	0	7	7	80	3	0	0	1	0	1	0	0.305994	0.216781
p80_scr_4.jpg	0	0	0	0	0	0	1	0	0	0	7	7	80	4	0	0	0	1	0	1	0.290455	0.150485
p81_scr_1.jpg	0	0	0	0	0	0	1	0	0	0	7	7	81	1	1	0	0	0	1	0	0.326567	0.235357
p81_scr_2.jpg	0	0	0	0	0	0	1	0	0	0	7	7	81	2	0	1	0	0	0	1	0.281505	0.176002
p81_scr_3.jpg	0	0	0	0	0	0	1	0	0	0	7	7	81	3	0	0	1	0	1	0	0.344123	0.328071
p81_scr_4.jpg	0	0	0	0	0	0	1	0	0	0	7	7	81	4	0	0	0	1	0	1	0.340307	0.202733
p83_scr_1.jpg	0	0	0	0	0	0	1	0	0	0	7	7	83	1	1	0	0	0	0	1	0.196633	0.16321
p83_scr_2.jpg	0	0	0	0	0	0	1	0	0	0	7	7	83	2	0	1	0	0	0	1	0.38739	0.190701
p83_scr_3.jpg	0	0	0	0	0	0	1	0	0	0	7	7	83	3	0	0	1	0	1	0	0.322554	0.237072
p83_scr_4.jpg	0	0	0	0	0	0	1	0	0	0	7	7	83	4	0	0	0	1	1	0	0.32823	0.168415
p97_scr_1.jpg	0	0	0	0	0	0	1	0	0	0	7	7	97	1	1	0	0	0	0	1	0.241919	0.188425
p97_scr_2.jpg	0	0	0	0	0	0	1	0	0	0	7	7	97	2	0	1	0	0	1	0	0.318033	0.241856
p97_scr_3.jpg	0	0	0	0	0	0	1	0	0	0	7	7	97	3	0	0	1	0	1	0	0.270045	0.253069
p97_scr_4.jpg	0	0	0	0	0	0	1	0	0	0	7	7	97	4	0	0	0	1	0	1	0.338475	0.213284
p100_scr_1.jpg	0	0	0	0	0	0	1	0	0	0	7	7	100	1	1	0	0	0	0	1	0.320687	0.245762
p100_scr_2.jpg	0	0	0	0	0	0	1	0	0	0	7	7	100	2	0	1	0	0	1	0	0.395227	0.31397
p100_scr_3.jpg	0	0	0	0	0	0	1	0	0	0	7	7	100	3	0	0	1	0	0	1	0.372991	0.297428
p100_scr_4.jpg	0	0	0	0	0	0	1	0	0	0	7	7	100	4	0	0	0	1	1	0	0.34167	0.211662
p108_scr_1.jpg	0	0	0	0	0	0	1	0	0	0	7	7	108	1	1	0	0	0	1	0	0.239158	0.163934
p108_scr_2.jpg	0	0	0	0	0	0	1	0	0	0	7	7	108	2	0	1	0	0	0	1	0.226596	0.216097
p108_scr_3.jpg	0	0	0	0	0	0	1	0	0	0	7	7	108	3	0	0	1	0	1	0	0.347717	0.182981
p108_scr_4.jpg	0	0	0	0	0	0	1	0	0	0	7	7	108	4	0	0	0	1	0	1	0.255688	0.180568
p113_scr_1.jpg	0	0	0	0	0	0	1	0	0	0	7	7	113	1	1	0	0	0	0	1	0.215571	0.128958
p113_scr_2.jpg	0	0	0	0	0	0	1	0	0	0	7	7	113	2	0	1	0	0	0	1	0.231143	0.129327
p113_scr_3.jpg	0	0	0	0	0	0	1	0	0	0	7	7	113	3	0	0	1	0	1	0	0.305715	0.163886
p113_scr_4.jpg	0	0	0	0	0	0	1	0	0	0	7	7	113	4	0	0	0	1	1	0	0.325316	0.159584
p114_scr_1.jpg	0	0	0	0	0	0	1	0	0	0	7	7	114	1	1	0	0	0	1	0	0.292725	0.33803
p114_scr_2.jpg	0	0	0	0	0	0	1	0	0	0	7	7	114	2	0	1	0	0	0	1	0.254648	0.169826
p114_scr_3.jpg	0	0	0	0	0	0	1	0	0	0	7	7	114	3	0	0	1	0	1	0	0.338657	0.289707
p114_scr_4.jpg	0	0	0	0	0	0	1	0	0	0	7	7	114	4	0	0	0	1	0	1	0.278731	0.163107
p118_scr_1.jpg	0	0	0	0	0	0	1	0	0	0	7	7	118	1	1	0	0	0	1	0	0.24783	0.267295
p118_scr_2.jpg	0	0	0	0	0	0	1	0	0	0	7	7	118	2	0	1	0	0	0	1	0.296324	0.221751
p118_scr_3.jpg	0	0	0	0	0	0	1	0	0	0	7	7	118	3	0	0	1	0	0	1	0.329918	0.187414
p118_scr_4.jpg	0	0	0	0	0	0	1	0	0	0	7	7	118	4	0	0	0	1	1	0	0.323664	0.202435
p119_scr_1.jpg	0	0	0	0	0	0	1	0	0	0	7	7	119	1	1	0	0	0	0	1	0.243681	0.188946
p119_scr_2.jpg	0	0	0	0	0	0	1	0	0	0	7	7	119	2	0	1	0	0	1	0	0.351386	0.397832
p119_scr_3.jpg	0	0	0	0	0	0	1	0	0	0	7	7	119	3	0	0	1	0	0	1	0.342755	0.203004
p119_scr_4.jpg	0	0	0	0	0	0	1	0	0	0	7	7	119	4	0	0	0	1	1	0	0.364915	0.453219
p123_scr_1.jpg	0	0	0	0	0	0	1	0	0	0	7	7	123	1	1	0	0	0	1	0	0.285465	0.244888
p123_scr_2.jpg	0	0	0	0	0	0	1	0	0	0	7	7	123	2	0	1	0	0	0	1	0.368151	0.224632
p123_scr_3.jpg	0	0	0	0	0	0	1	0	0	0	7	7	123	3	0	0	1	0	0	1	0.276269	0.15438
p123_scr_4.jpg	0	0	0	0	0	0	1	0	0	0	7	7	123	4	0	0	0	1	1	0	0.362554	0.20699
p126_scr_1.jpg	0	0	0	0	0	0	1	0	0	0	7	7	126	1	1	0	0	0	0	1	0.23557	0.224217
p126_scr_2.jpg	0	0	0	0	0	0	1	0	0	0	7	7	126	2	0	1	0	0	1	0	0.258076	0.252417
p126_scr_3.jpg	0	0	0	0	0	0	1	0	0	0	7	7	126	3	0	0	1	0	1	0	0.27485	0.178232
p126_scr_4.jpg	0	0	0	0	0	0	1	0	0	0	7	7	126	4	0	0	0	1	0	1	0.32527	0.186589
p127_scr_1.jpg	0	0	0	0	0	0	1	0	0	0	7	7	127	1	1	0	0	0	0	1	0.21242	0.271423
p127_scr_2.jpg	0	0	0	0	0	0	1	0	0	0	7	7	127	2	0	1	0	0	1	0	0.309447	0.234459
p127_scr_3.jpg	0	0	0	0	0	0	1	0	0	0	7	7	127	3	0	0	1	0	0	1	0.336939	0.242094
p127_scr_4.jpg	0	0	0	0	0	0	1	0	0	0	7	7	127	4	0	0	0	1	1	0	0.265611	0.194518
p128_scr_1.jpg	0	0	0	0	0	0	1	0	0	0	7	7	128	1	1	0	0	0	1	0	0.227747	0.223594
p128_scr_2.jpg	0	0	0	0	0	0	1	0	0	0	7	7	128	2	0	1	0	0	0	1	0.28959	0.219045
p128_scr_3.jpg	0	0	0	0	0	0	1	0	0	0	7	7	128	3	0	0	1	0	1	0	0.324384	0.243809
p128_scr_4.jpg	0	0	0	0	0	0	1	0	0	0	7	7	128	4	0	0	0	1	0	1	0.269112	0.16843
p135_scr_1.jpg	0	0	0	0	0	0	1	0	0	0	7	7	135	1	1	0	0	0	0	1	0.160806	0.170006
p135_scr_2.jpg	0	0	0	0	0	0	1	0	0	0	7	7	135	2	0	1	0	0	0	1	0.313074	0.164708
p135_scr_3.jpg	0	0	0	0	0	0	1	0	0	0	7	7	135	3	0	0	1	0	1	0	0.32919	0.157735
p135_scr_4.jpg	0	0	0	0	0	0	1	0	0	0	7	7	135	4	0	0	0	1	1	0	0.40465	0.210125
p141_scr_1.jpg	0	0	0	0	0	0	1	0	0	0	7	7	141	1	1	0	0	0	0	1	0.306736	0.167338
p141_scr_2.jpg	0	0	0	0	0	0	1	0	0	0	7	7	141	2	0	1	0	0	1	0	0.30222	0.330876
p141_scr_3.jpg	0	0	0	0	0	0	1	0	0	0	7	7	141	3	0	0	1	0	0	1	0.237733	0.158843
p141_scr_4.jpg	0	0	0	0	0	0	1	0	0	0	7	7	141	4	0	0	0	1	1	0	0.348671	0.301482
p142_scr_1.jpg	0	0	0	0	0	0	1	0	0	0	7	7	142	1	1	0	0	0	0	1	0.242057	0.20025
p142_scr_2.jpg	0	0	0	0	0	0	1	0	0	0	7	7	142	2	0	1	0	0	1	0	0.365168	0.197882
p142_scr_3.jpg	0	0	0	0	0	0	1	0	0	0	7	7	142	3	0	0	1	0	0	1	0.268863	0.180601
p142_scr_4.jpg	0	0	0	0	0	0	1	0	0	0	7	7	142	4	0	0	0	1	1	0	0.31876	0.230103
p143_scr_1.jpg	0	0	0	0	0	0	1	0	0	0	7	7	143	1	1	0	0	0	0	1	0.257185	0.17565
p143_scr_2.jpg	0	0	0	0	0	0	1	0	0	0	7	7	143	2	0	1	0	0	1	0	0.334758	0.277177
p143_scr_3.jpg	0	0	0	0	0	0	1	0	0	0	7	7	143	3	0	0	1	0	0	1	0.246734	0.162326
p143_scr_4.jpg	0	0	0	0	0	0	1	0	0	0	7	7	143	4	0	0	0	1	1	0	0.395274	0.262957
p146_scr_1.jpg	0	0	0	0	0	0	1	0	0	0	7	7	146	1	1	0	0	0	1	0	0.399659	0.328289
p146_scr_2.jpg	0	0	0	0	0	0	1	0	0	0	7	7	146	2	0	1	0	0	0	1	0.291183	0.200781
p146_scr_3.jpg	0	0	0	0	0	0	1	0	0	0	7	7	146	3	0	0	1	0	0	1	0.290756	0.170021
p146_scr_4.jpg	0	0	0	0	0	0	1	0	0	0	7	7	146	4	0	0	0	1	1	0	0.422431	0.223381
p147_scr_1.jpg	0	0	0	0	0	0	1	0	0	0	7	7	147	1	1	0	0	0	0	1	0.199125	0.198423
p147_scr_2.jpg	0	0	0	0	0	0	1	0	0	0	7	7	147	2	0	1	0	0	1	0	0.204296	0.266747
p147_scr_3.jpg	0	0	0	0	0	0	1	0	0	0	7	7	147	3	0	0	1	0	1	0	0.293991	0.157669
p147_scr_4.jpg	0	0	0	0	0	0	1	0	0	0	7	7	147	4	0	0	0	1	0	1	0.257429	0.155924
p150_scr_1.jpg	0	0	0	0	0	0	1	0	0	0	7	7	150	1	1	0	0	0	0	1	0.253537	0.144381
p150_scr_2.jpg	0	0	0	0	0	0	1	0	0	0	7	7	150	2	0	1	0	0	0	1	0.270083	0.189528
p150_scr_3.jpg	0	0	0	0	0	0	1	0	0	0	7	7	150	3	0	0	1	0	1	0	0.29668	0.15898
p150_scr_4.jpg	0	0	0	0	0	0	1	0	0	0	7	7	150	4	0	0	0	1	1	0	0.359229	0.22528
p155_scr_1.jpg	0	0	0	0	0	0	1	0	0	0	7	7	155	1	1	0	0	0	1	0	0.320766	0.240372
p155_scr_2.jpg	0	0	0	0	0	0	1	0	0	0	7	7	155	2	0	1	0	0	0	1	0.252228	0.184509
p155_scr_3.jpg	0	0	0	0	0	0	1	0	0	0	7	7	155	3	0	0	1	0	0	1	0.281064	0.211946
p155_scr_4.jpg	0	0	0	0	0	0	1	0	0	0	7	7	155	4	0	0	0	1	1	0	0.337695	0.244033
p156_scr_1.jpg	0	0	0	0	0	0	1	0	0	0	7	7	156	1	1	0	0	0	1	0	0.175878	0.151001
p156_scr_2.jpg	0	0	0	0	0	0	1	0	0	0	7	7	156	2	0	1	0	0	0	1	0.201797	0.232087
p156_scr_3.jpg	0	0	0	0	0	0	1	0	0	0	7	7	156	3	0	0	1	0	1	0	0.34153	0.182316
p156_scr_4.jpg	0	0	0	0	0	0	1	0	0	0	7	7	156	4	0	0	0	1	0	1	0.253033	0.259246
p159_scr_1.jpg	0	0	0	0	0	0	1	0	0	0	7	7	159	1	1	0	0	0	0	1	0.217286	0.156421
p159_scr_2.jpg	0	0	0	0	0	0	1	0	0	0	7	7	159	2	0	1	0	0	1	0	0.241533	0.190534
p159_scr_3.jpg	0	0	0	0	0	0	1	0	0	0	7	7	159	3	0	0	1	0	1	0	0.292672	0.249974
p159_scr_4.jpg	0	0	0	0	0	0	1	0	0	0	7	7	159	4	0	0	0	1	0	1	0.293615	0.232331
n08_match_scr_1.jpg	0	0	0	0	0	0	0	1	0	0	8	8	8	1	1	0	0	0	0	1	0.267205	0.154493
n08_match_scr_2.jpg	0	0	0	0	0	0	0	1	0	0	8	8	8	2	0	1	0	0	1	0	0.346641	0.153045
n08_match_scr_3.jpg	0	0	0	0	0	0	0	1	0	0	8	8	8	3	0	0	1	0	0	1	0.233579	0.216764
n08_match_scr_4.jpg	0	0	0	0	0	0	0	1	0	0	8	8	8	4	0	0	0	1	1	0	0.420135	0.211103
n10_match_scr_1.jpg	0	0	0	0	0	0	0	1	0	0	8	8	10	1	1	0	0	0	1	0	0.218089	0.195151
n10_match_scr_2.jpg	0	0	0	0	0	0	0	1	0	0	8	8	10	2	0	1	0	0	0	1	0.335839	0.179999
n10_match_scr_3.jpg	0	0	0	0	0	0	0	1	0	0	8	8	10	3	0	0	1	0	1	0	0.330278	0.184144
n10_match_scr_4.jpg	0	0	0	0	0	0	0	1	0	0	8	8	10	4	0	0	0	1	0	1	0.282236	0.17458
n11_match_scr_1.jpg	0	0	0	0	0	0	0	1	0	0	8	8	11	1	1	0	0	0	0	1	0.216136	0.167234
n11_match_scr_2.jpg	0	0	0	0	0	0	0	1	0	0	8	8	11	2	0	1	0	0	1	0	0.238457	0.160245
n11_match_scr_3.jpg	0	0	0	0	0	0	0	1	0	0	8	8	11	3	0	0	1	0	0	1	0.228553	0.149699
n11_match_scr_4.jpg	0	0	0	0	0	0	0	1	0	0	8	8	11	4	0	0	0	1	1	0	0.278255	0.159541
n20_match_scr_1.jpg	0	0	0	0	0	0	0	1	0	0	8	8	20	1	1	0	0	0	0	1	0.265202	0.162121
n20_match_scr_2.jpg	0	0	0	0	0	0	0	1	0	0	8	8	20	2	0	1	0	0	1	0	0.293425	0.15563
n20_match_scr_3.jpg	0	0	0	0	0	0	0	1	0	0	8	8	20	3	0	0	1	0	0	1	0.281955	0.150392
n20_match_scr_4.jpg	0	0	0	0	0	0	0	1	0	0	8	8	20	4	0	0	0	1	1	0	0.334	0.176221
n34_match_scr_1.jpg	0	0	0	0	0	0	0	1	0	0	8	8	34	1	1	0	0	0	0	1	0.207113	0.171807
n34_match_scr_2.jpg	0	0	0	0	0	0	0	1	0	0	8	8	34	2	0	1	0	0	1	0	0.332921	0.187727
n34_match_scr_3.jpg	0	0	0	0	0	0	0	1	0	0	8	8	34	3	0	0	1	0	0	1	0.262216	0.211614
n34_match_scr_4.jpg	0	0	0	0	0	0	0	1	0	0	8	8	34	4	0	0	0	1	1	0	0.216734	0.158897
n37_match_scr_1.jpg	0	0	0	0	0	0	0	1	0	0	8	8	37	1	1	0	0	0	0	1	0.275295	0.166007
n37_match_scr_2.jpg	0	0	0	0	0	0	0	1	0	0	8	8	37	2	0	1	0	0	1	0	0.274369	0.199554
n37_match_scr_3.jpg	0	0	0	0	0	0	0	1	0	0	8	8	37	3	0	0	1	0	0	1	0.288676	0.14516
n37_match_scr_4.jpg	0	0	0	0	0	0	0	1	0	0	8	8	37	4	0	0	0	1	1	0	0.274582	0.165393
n39_match_scr_1.jpg	0	0	0	0	0	0	0	1	0	0	8	8	39	1	1	0	0	0	0	1	0.316195	0.244571
n39_match_scr_2.jpg	0	0	0	0	0	0	0	1	0	0	8	8	39	2	0	1	0	0	0	1	0.363969	0.190097
n39_match_scr_3.jpg	0	0	0	0	0	0	0	1	0	0	8	8	39	3	0	0	1	0	1	0	0.318734	0.230826
n39_match_scr_4.jpg	0	0	0	0	0	0	0	1	0	0	8	8	39	4	0	0	0	1	1	0	0.386092	0.179962
n43_match_scr_1.jpg	0	0	0	0	0	0	0	1	0	0	8	8	43	1	1	0	0	0	0	1	0.301334	0.191096
n43_match_scr_2.jpg	0	0	0	0	0	0	0	1	0	0	8	8	43	2	0	1	0	0	0	1	0.195776	0.190768
n43_match_scr_3.jpg	0	0	0	0	0	0	0	1	0	0	8	8	43	3	0	0	1	0	1	0	0.323165	0.158391
n43_match_scr_4.jpg	0	0	0	0	0	0	0	1	0	0	8	8	43	4	0	0	0	1	1	0	0.300124	0.179379
n46_match_scr_1.jpg	0	0	0	0	0	0	0	1	0	0	8	8	46	1	1	0	0	0	0	1	0.294327	0.366336
n46_match_scr_2.jpg	0	0	0	0	0	0	0	1	0	0	8	8	46	2	0	1	0	0	0	1	0.357267	0.213373
n46_match_scr_3.jpg	0	0	0	0	0	0	0	1	0	0	8	8	46	3	0	0	1	0	1	0	0.329986	0.18932
n46_match_scr_4.jpg	0	0	0	0	0	0	0	1	0	0	8	8	46	4	0	0	0	1	1	0	0.294193	0.351571
n59_match_scr_1.jpg	0	0	0	0	0	0	0	1	0	0	8	8	59	1	1	0	0	0	1	0	0.184338	0.158219
n59_match_scr_2.jpg	0	0	0	0	0	0	0	1	0	0	8	8	59	2	0	1	0	0	0	1	0.278377	0.173525
n59_match_scr_3.jpg	0	0	0	0	0	0	0	1	0	0	8	8	59	3	0	0	1	0	1	0	0.252505	0.141686
n59_match_scr_4.jpg	0	0	0	0	0	0	0	1	0	0	8	8	59	4	0	0	0	1	0	1	0.309472	0.167697
n80_match_scr_1.jpg	0	0	0	0	0	0	0	1	0	0	8	8	80	1	1	0	0	0	0	1	0.184718	0.149635
n80_match_scr_2.jpg	0	0	0	0	0	0	0	1	0	0	8	8	80	2	0	1	0	0	1	0	0.332615	0.213081
n80_match_scr_3.jpg	0	0	0	0	0	0	0	1	0	0	8	8	80	3	0	0	1	0	1	0	0.271259	0.119294
n80_match_scr_4.jpg	0	0	0	0	0	0	0	1	0	0	8	8	80	4	0	0	0	1	0	1	0.380462	0.177569
n81_match_scr_1.jpg	0	0	0	0	0	0	0	1	0	0	8	8	81	1	1	0	0	0	1	0	0.322007	0.285368
n81_match_scr_2.jpg	0	0	0	0	0	0	0	1	0	0	8	8	81	2	0	1	0	0	0	1	0.399167	0.28183
n81_match_scr_3.jpg	0	0	0	0	0	0	0	1	0	0	8	8	81	3	0	0	1	0	1	0	0.341261	0.229389
n81_match_scr_4.jpg	0	0	0	0	0	0	0	1	0	0	8	8	81	4	0	0	0	1	0	1	0.362125	0.163555
n83_match_scr_1.jpg	0	0	0	0	0	0	0	1	0	0	8	8	83	1	1	0	0	0	0	1	0.294517	0.197397
n83_match_scr_2.jpg	0	0	0	0	0	0	0	1	0	0	8	8	83	2	0	1	0	0	0	1	0.281782	0.144544
n83_match_scr_3.jpg	0	0	0	0	0	0	0	1	0	0	8	8	83	3	0	0	1	0	1	0	0.308348	0.201132
n83_match_scr_4.jpg	0	0	0	0	0	0	0	1	0	0	8	8	83	4	0	0	0	1	1	0	0.312664	0.232862
n97_match_scr_1.jpg	0	0	0	0	0	0	0	1	0	0	8	8	97	1	1	0	0	0	0	1	0.269092	0.178959
n97_match_scr_2.jpg	0	0	0	0	0	0	0	1	0	0	8	8	97	2	0	1	0	0	1	0	0.288623	0.274321
n97_match_scr_3.jpg	0	0	0	0	0	0	0	1	0	0	8	8	97	3	0	0	1	0	1	0	0.268351	0.18874
n97_match_scr_4.jpg	0	0	0	0	0	0	0	1	0	0	8	8	97	4	0	0	0	1	0	1	0.307513	0.155867
n100_match_scr_1.jpg	0	0	0	0	0	0	0	1	0	0	8	8	100	1	1	0	0	0	0	1	0.258328	0.166675
n100_match_scr_2.jpg	0	0	0	0	0	0	0	1	0	0	8	8	100	2	0	1	0	0	1	0	0.301154	0.170577
n100_match_scr_3.jpg	0	0	0	0	0	0	0	1	0	0	8	8	100	3	0	0	1	0	0	1	0.357239	0.122216
n100_match_scr_4.jpg	0	0	0	0	0	0	0	1	0	0	8	8	100	4	0	0	0	1	1	0	0.320971	0.159282
n108_match_scr_1.jpg	0	0	0	0	0	0	0	1	0	0	8	8	108	1	1	0	0	0	1	0	0.212727	0.195422
n108_match_scr_2.jpg	0	0	0	0	0	0	0	1	0	0	8	8	108	2	0	1	0	0	0	1	0.253668	0.22597
n108_match_scr_3.jpg	0	0	0	0	0	0	0	1	0	0	8	8	108	3	0	0	1	0	1	0	0.219989	0.190495
n108_match_scr_4.jpg	0	0	0	0	0	0	0	1	0	0	8	8	108	4	0	0	0	1	0	1	0.260229	0.158894
n113_match_scr_1.jpg	0	0	0	0	0	0	0	1	0	0	8	8	113	1	1	0	0	0	0	1	0.241717	0.19743
n113_match_scr_2.jpg	0	0	0	0	0	0	0	1	0	0	8	8	113	2	0	1	0	0	0	1	0.334028	0.173775
n113_match_scr_3.jpg	0	0	0	0	0	0	0	1	0	0	8	8	113	3	0	0	1	0	1	0	0.273117	0.162595
n113_match_scr_4.jpg	0	0	0	0	0	0	0	1	0	0	8	8	113	4	0	0	0	1	1	0	0.326464	0.211034
n114_match_scr_1.jpg	0	0	0	0	0	0	0	1	0	0	8	8	114	1	1	0	0	0	1	0	0.245366	0.216372
n114_match_scr_2.jpg	0	0	0	0	0	0	0	1	0	0	8	8	114	2	0	1	0	0	0	1	0.199423	0.153301
n114_match_scr_3.jpg	0	0	0	0	0	0	0	1	0	0	8	8	114	3	0	0	1	0	1	0	0.251764	0.156293
n114_match_scr_4.jpg	0	0	0	0	0	0	0	1	0	0	8	8	114	4	0	0	0	1	0	1	0.308247	0.147315
n118_match_scr_1.jpg	0	0	0	0	0	0	0	1	0	0	8	8	118	1	1	0	0	0	1	0	0.183602	0.140065
n118_match_scr_2.jpg	0	0	0	0	0	0	0	1	0	0	8	8	118	2	0	1	0	0	0	1	0.256228	0.149088
n118_match_scr_3.jpg	0	0	0	0	0	0	0	1	0	0	8	8	118	3	0	0	1	0	0	1	0.305739	0.157486
n118_match_scr_4.jpg	0	0	0	0	0	0	0	1	0	0	8	8	118	4	0	0	0	1	1	0	0.243097	0.157959
n119_match_scr_1.jpg	0	0	0	0	0	0	0	1	0	0	8	8	119	1	1	0	0	0	0	1	0.200316	0.190279
n119_match_scr_2.jpg	0	0	0	0	0	0	0	1	0	0	8	8	119	2	0	1	0	0	1	0	0.249053	0.20403
n119_match_scr_3.jpg	0	0	0	0	0	0	0	1	0	0	8	8	119	3	0	0	1	0	0	1	0.25888	0.188157
n119_match_scr_4.jpg	0	0	0	0	0	0	0	1	0	0	8	8	119	4	0	0	0	1	1	0	0.222707	0.155201
n123_match_scr_1.jpg	0	0	0	0	0	0	0	1	0	0	8	8	123	1	1	0	0	0	1	0	0.304183	0.146412
n123_match_scr_2.jpg	0	0	0	0	0	0	0	1	0	0	8	8	123	2	0	1	0	0	0	1	0.30929	0.199778
n123_match_scr_3.jpg	0	0	0	0	0	0	0	1	0	0	8	8	123	3	0	0	1	0	0	1	0.305842	0.224197
n123_match_scr_4.jpg	0	0	0	0	0	0	0	1	0	0	8	8	123	4	0	0	0	1	1	0	0.355548	0.193863
n126_match_scr_1.jpg	0	0	0	0	0	0	0	1	0	0	8	8	126	1	1	0	0	0	0	1	0.223705	0.169114
n126_match_scr_2.jpg	0	0	0	0	0	0	0	1	0	0	8	8	126	2	0	1	0	0	1	0	0.312095	0.172753
n126_match_scr_3.jpg	0	0	0	0	0	0	0	1	0	0	8	8	126	3	0	0	1	0	1	0	0.244514	0.150152
n126_match_scr_4.jpg	0	0	0	0	0	0	0	1	0	0	8	8	126	4	0	0	0	1	0	1	0.228723	0.15612
n127_match_scr_1.jpg	0	0	0	0	0	0	0	1	0	0	8	8	127	1	1	0	0	0	0	1	0.258224	0.159448
n127_match_scr_2.jpg	0	0	0	0	0	0	0	1	0	0	8	8	127	2	0	1	0	0	1	0	0.238036	0.237847
n127_match_scr_3.jpg	0	0	0	0	0	0	0	1	0	0	8	8	127	3	0	0	1	0	0	1	0.246448	0.139337
n127_match_scr_4.jpg	0	0	0	0	0	0	0	1	0	0	8	8	127	4	0	0	0	1	1	0	0.328391	0.194007
n128_match_scr_1.jpg	0	0	0	0	0	0	0	1	0	0	8	8	128	1	1	0	0	0	1	0	0.290429	0.19339
n128_match_scr_2.jpg	0	0	0	0	0	0	0	1	0	0	8	8	128	2	0	1	0	0	0	1	0.327556	0.226375
n128_match_scr_3.jpg	0	0	0	0	0	0	0	1	0	0	8	8	128	3	0	0	1	0	1	0	0.25599	0.191385
n128_match_scr_4.jpg	0	0	0	0	0	0	0	1	0	0	8	8	128	4	0	0	0	1	0	1	0.360483	0.212513
n135_match_scr_1.jpg	0	0	0	0	0	0	0	1	0	0	8	8	135	1	1	0	0	0	0	1	0.240017	0.14846
n135_match_scr_2.jpg	0	0	0	0	0	0	0	1	0	0	8	8	135	2	0	1	0	0	0	1	0.271369	0.234652
n135_match_scr_3.jpg	0	0	0	0	0	0	0	1	0	0	8	8	135	3	0	0	1	0	1	0	0.305665	0.125706
n135_match_scr_4.jpg	0	0	0	0	0	0	0	1	0	0	8	8	135	4	0	0	0	1	1	0	0.305912	0.216329
n141_match_scr_1.jpg	0	0	0	0	0	0	0	1	0	0	8	8	141	1	1	0	0	0	0	1	0.230147	0.145451
n141_match_scr_2.jpg	0	0	0	0	0	0	0	1	0	0	8	8	141	2	0	1	0	0	1	0	0.335939	0.185053
n141_match_scr_3.jpg	0	0	0	0	0	0	0	1	0	0	8	8	141	3	0	0	1	0	0	1	0.237481	0.171327
n141_match_scr_4.jpg	0	0	0	0	0	0	0	1	0	0	8	8	141	4	0	0	0	1	1	0	0.263988	0.12972
n142_match_scr_1.jpg	0	0	0	0	0	0	0	1	0	0	8	8	142	1	1	0	0	0	0	1	0.206571	0.155217
n142_match_scr_2.jpg	0	0	0	0	0	0	0	1	0	0	8	8	142	2	0	1	0	0	1	0	0.22965	0.173735
n142_match_scr_3.jpg	0	0	0	0	0	0	0	1	0	0	8	8	142	3	0	0	1	0	0	1	0.303327	0.153396
n142_match_scr_4.jpg	0	0	0	0	0	0	0	1	0	0	8	8	142	4	0	0	0	1	1	0	0.260423	0.195592
n143_match_scr_1.jpg	0	0	0	0	0	0	0	1	0	0	8	8	143	1	1	0	0	0	0	1	0.190265	0.187983
n143_match_scr_2.jpg	0	0	0	0	0	0	0	1	0	0	8	8	143	2	0	1	0	0	1	0	0.277465	0.201673
n143_match_scr_3.jpg	0	0	0	0	0	0	0	1	0	0	8	8	143	3	0	0	1	0	0	1	0.301657	0.140828
n143_match_scr_4.jpg	0	0	0	0	0	0	0	1	0	0	8	8	143	4	0	0	0	1	1	0	0.34046	0.183703
n146_match_scr_1.jpg	0	0	0	0	0	0	0	1	0	0	8	8	146	1	1	0	0	0	1	0	0.263146	0.219934
n146_match_scr_2.jpg	0	0	0	0	0	0	0	1	0	0	8	8	146	2	0	1	0	0	0	1	0.288722	0.20992
n146_match_scr_3.jpg	0	0	0	0	0	0	0	1	0	0	8	8	146	3	0	0	1	0	0	1	0.301892	0.203116
n146_match_scr_4.jpg	0	0	0	0	0	0	0	1	0	0	8	8	146	4	0	0	0	1	1	0	0.322111	0.170176
n147_match_scr_1.jpg	0	0	0	0	0	0	0	1	0	0	8	8	147	1	1	0	0	0	0	1	0.208632	0.155683
n147_match_scr_2.jpg	0	0	0	0	0	0	0	1	0	0	8	8	147	2	0	1	0	0	1	0	0.22467	0.16292
n147_match_scr_3.jpg	0	0	0	0	0	0	0	1	0	0	8	8	147	3	0	0	1	0	1	0	0.289569	0.183191
n147_match_scr_4.jpg	0	0	0	0	0	0	0	1	0	0	8	8	147	4	0	0	0	1	0	1	0.265234	0.197381
n150_match_scr_1.jpg	0	0	0	0	0	0	0	1	0	0	8	8	150	1	1	0	0	0	0	1	0.324342	0.139957
n150_match_scr_2.jpg	0	0	0	0	0	0	0	1	0	0	8	8	150	2	0	1	0	0	0	1	0.263265	0.141366
n150_match_scr_3.jpg	0	0	0	0	0	0	0	1	0	0	8	8	150	3	0	0	1	0	1	0	0.348823	0.168962
n150_match_scr_4.jpg	0	0	0	0	0	0	0	1	0	0	8	8	150	4	0	0	0	1	1	0	0.400785	0.156326
n155_match_scr_1.jpg	0	0	0	0	0	0	0	1	0	0	8	8	155	1	1	0	0	0	1	0	0.200196	0.145123
n155_match_scr_2.jpg	0	0	0	0	0	0	0	1	0	0	8	8	155	2	0	1	0	0	0	1	0.280105	0.183127
n155_match_scr_3.jpg	0	0	0	0	0	0	0	1	0	0	8	8	155	3	0	0	1	0	0	1	0.293338	0.134514
n155_match_scr_4.jpg	0	0	0	0	0	0	0	1	0	0	8	8	155	4	0	0	0	1	1	0	0.273761	0.196645
n156_match_scr_1.jpg	0	0	0	0	0	0	0	1	0	0	8	8	156	1	1	0	0	0	1	0	0.188512	0.210584
n156_match_scr_2.jpg	0	0	0	0	0	0	0	1	0	0	8	8	156	2	0	1	0	0	0	1	0.31376	0.225603
n156_match_scr_3.jpg	0	0	0	0	0	0	0	1	0	0	8	8	156	3	0	0	1	0	1	0	0.310401	0.240866
n156_match_scr_4.jpg	0	0	0	0	0	0	0	1	0	0	8	8	156	4	0	0	0	1	0	1	0.281606	0.179473
n159_match_scr_1.jpg	0	0	0	0	0	0	0	1	0	0	8	8	159	1	1	0	0	0	0	1	0.237263	0.168072
n159_match_scr_2.jpg	0	0	0	0	0	0	0	1	0	0	8	8	159	2	0	1	0	0	1	0	0.262545	0.180761
n159_match_scr_3.jpg	0	0	0	0	0	0	0	1	0	0	8	8	159	3	0	0	1	0	1	0	0.313188	0.123391
n159_match_scr_4.jpg	0	0	0	0	0	0	0	1	0	0	8	8	159	4	0	0	0	1	0	1	0.284396	0.1824
hface_01.jpg	0	0	0	0	0	0	0	0	1	0	9	9	1	0	0	0	0	0	0	0	0.520969	0.514859
hface_02.jpg	0	0	0	0	0	0	0	0	1	0	9	9	2	0	0	0	0	0	0	0	0.571794	0.69801
hface_03.jpg	0	0	0	0	0	0	0	0	1	0	9	9	3	0	0	0	0	0	0	0	0.539577	0.50089
hface_04.jpg	0	0	0	0	0	0	0	0	1	0	9	9	4	0	0	0	0	0	0	0	0.530598	0.554897
hface_05.jpg	0	0	0	0	0	0	0	0	1	0	9	9	5	0	0	0	0	0	0	0	0.578122	0.495521
hface_06.jpg	0	0	0	0	0	0	0	0	1	0	9	9	6	0	0	0	0	0	0	0	0.578204	0.424838
hface_07.jpg	0	0	0	0	0	0	0	0	1	0	9	9	7	0	0	0	0	0	0	0	0.521587	0.5694
hface_08.jpg	0	0	0	0	0	0	0	0	1	0	9	9	8	0	0	0	0	0	0	0	0.555613	0.594004
hface_09.jpg	0	0	0	0	0	0	0	0	1	0	9	9	9	0	0	0	0	0	0	0	0.58214	0.592183
hface_10.jpg	0	0	0	0	0	0	0	0	1	0	9	9	10	0	1	0	0	0	0	0	0.493596	0.499512
hface_11.jpg	0	0	0	0	0	0	0	0	1	0	9	9	11	0	1	0	0	0	0	0	0.496949	0.513968
hface_12.jpg	0	0	0	0	0	0	0	0	1	0	9	9	12	0	1	0	0	0	0	0	0.507259	0.49643
hface_13.jpg	0	0	0	0	0	0	0	0	1	0	9	9	13	0	1	0	0	0	0	0	0.563712	0.485701
hface_14.jpg	0	0	0	0	0	0	0	0	1	0	9	9	14	0	1	0	0	0	0	0	0.474015	0.54613
hface_15.jpg	0	0	0	0	0	0	0	0	1	0	9	9	15	0	1	0	0	0	0	0	0.528696	0.537465
hface_16.jpg	0	0	0	0	0	0	0	0	1	0	9	9	16	0	1	0	0	0	0	0	0.623301	0.5762
hface_17.jpg	0	0	0	0	0	0	0	0	1	0	9	9	17	0	1	0	0	0	0	0	0.580944	0.515067
hface_18.jpg	0	0	0	0	0	0	0	0	1	0	9	9	18	0	1	0	0	0	0	0	0.496516	0.565024
hface_19.jpg	0	0	0	0	0	0	0	0	1	0	9	9	19	0	1	0	0	0	0	0	0.508851	0.498528
hface_20.jpg	0	0	0	0	0	0	0	0	1	0	9	9	20	0	0	1	0	0	0	0	0.618824	0.479144
mface_01.jpg	0	0	0	0	0	0	0	0	1	0	9	10	1	0	0	0	0	0	0	0	0.621441	0.681419
mface_02.jpg	0	0	0	0	0	0	0	0	1	0	9	10	2	0	0	0	0	0	0	0	0.67412	0.562164
mface_03.jpg	0	0	0	0	0	0	0	0	1	0	9	10	3	0	0	0	0	0	0	0	0.660021	0.632932
mface_04.jpg	0	0	0	0	0	0	0	0	1	0	9	10	4	0	0	0	0	0	0	0	0.662461	0.735564
mface_05.jpg	0	0	0	0	0	0	0	0	1	0	9	10	5	0	0	0	0	0	0	0	0.560754	0.693575
mface_06.jpg	0	0	0	0	0	0	0	0	1	0	9	10	6	0	0	0	0	0	0	0	0.608501	0.664651
mface_07.jpg	0	0	0	0	0	0	0	0	1	0	9	10	7	0	0	0	0	0	0	0	0.589992	0.699774
mface_08.jpg	0	0	0	0	0	0	0	0	1	0	9	10	8	0	0	0	0	0	0	0	0.612462	0.671126
mface_09.jpg	0	0	0	0	0	0	0	0	1	0	9	10	9	0	0	0	0	0	0	0	0.632202	0.703492
mface_10.jpg	0	0	0	0	0	0	0	0	1	0	9	10	10	0	1	0	0	0	0	0	0.704551	0.59828
mface_11.jpg	0	0	0	0	0	0	0	0	1	0	9	10	11	0	1	0	0	0	0	0	0.649972	0.574346
mface_12.jpg	0	0	0	0	0	0	0	0	1	0	9	10	12	0	1	0	0	0	0	0	0.641081	0.517824
mface_13.jpg	0	0	0	0	0	0	0	0	1	0	9	10	13	0	1	0	0	0	0	0	0.700162	0.586003
mface_14.jpg	0	0	0	0	0	0	0	0	1	0	9	10	14	0	1	0	0	0	0	0	0.690559	0.49034
mface_15.jpg	0	0	0	0	0	0	0	0	1	0	9	10	15	0	1	0	0	0	0	0	0.696459	0.668222
mface_16.jpg	0	0	0	0	0	0	0	0	1	0	9	10	16	0	1	0	0	0	0	0	0.602013	0.619977
mface_17.jpg	0	0	0	0	0	0	0	0	1	0	9	10	17	0	1	0	0	0	0	0	0.568835	0.616762
mface_18.jpg	0	0	0	0	0	0	0	0	1	0	9	10	18	0	1	0	0	0	0	0	0.666475	0.600546
mface_19.jpg	0	0	0	0	0	0	0	0	1	0	9	10	19	0	1	0	0	0	0	0	0.630667	0.625947
mface_20.jpg	0	0	0	0	0	0	0	0	1	0	9	10	20	0	0	1	0	0	0	0	0.586878	0.661597
fobject_01.jpg	0	0	0	0	0	0	0	0	0	1	10	11	1	0	0	0	0	0	0	0	0.418287	0.161662
fobject_02.jpg	0	0	0	0	0	0	0	0	0	1	10	11	2	0	0	0	0	0	0	0	0.291466	0.199496
fobject_03.jpg	0	0	0	0	0	0	0	0	0	1	10	11	3	0	0	0	0	0	0	0	0.337177	0.189539
fobject_04.jpg	0	0	0	0	0	0	0	0	0	1	10	11	4	0	0	0	0	0	0	0	0.32622	0.158781
fobject_05.jpg	0	0	0	0	0	0	0	0	0	1	10	11	5	0	0	0	0	0	0	0	0.306928	0.161903
fobject_06.jpg	0	0	0	0	0	0	0	0	0	1	10	11	6	0	0	0	0	0	0	0	0.361933	0.174296
fobject_07.jpg	0	0	0	0	0	0	0	0	0	1	10	11	7	0	0	0	0	0	0	0	0.277217	0.174355
fobject_08.jpg	0	0	0	0	0	0	0	0	0	1	10	11	8	0	0	0	0	0	0	0	0.289056	0.127613
fobject_09.jpg	0	0	0	0	0	0	0	0	0	1	10	11	9	0	0	0	0	0	0	0	0.355036	0.179131
fobject_10.jpg	0	0	0	0	0	0	0	0	0	1	10	11	10	0	1	0	0	0	0	0	0.407114	0.192985
fobject_11.jpg	0	0	0	0	0	0	0	0	0	1	10	11	11	0	1	0	0	0	0	0	0.313537	0.164157
fobject_12.jpg	0	0	0	0	0	0	0	0	0	1	10	11	12	0	1	0	0	0	0	0	0.314119	0.139156
fobject_13.jpg	0	0	0	0	0	0	0	0	0	1	10	11	13	0	1	0	0	0	0	0	0.301524	0.162421
fobject_14.jpg	0	0	0	0	0	0	0	0	0	1	10	11	14	0	1	0	0	0	0	0	0.313889	0.183162
fobject_15.jpg	0	0	0	0	0	0	0	0	0	1	10	11	15	0	1	0	0	0	0	0	0.373205	0.168354
fobject_16.jpg	0	0	0	0	0	0	0	0	0	1	10	11	16	0	1	0	0	0	0	0	0.339721	0.167062
fobject_17.jpg	0	0	0	0	0	0	0	0	0	1	10	11	17	0	1	0	0	0	0	0	0.285951	0.159543
fobject_18.jpg	0	0	0	0	0	0	0	0	0	1	10	11	18	0	1	0	0	0	0	0	0.4023	0.149119
fobject_19.jpg	0	0	0	0	0	0	0	0	0	1	10	11	19	0	1	0	0	0	0	0	0.281705	0.208306
fobject_20.jpg	0	0	0	0	0	0	0	0	0	1	10	11	20	0	0	1	0	0	0	0	0.297351	0.211219
object_01.jpg	0	0	0	0	0	0	0	0	0	1	10	12	1	0	0	0	0	0	0	0	0.355036	0.142292
object_02.jpg	0	0	0	0	0	0	0	0	0	1	10	12	2	0	0	0	0	0	0	0	0.317922	0.187324
object_03.jpg	0	0	0	0	0	0	0	0	0	1	10	12	3	0	0	0	0	0	0	0	0.307564	0.130109
object_04.jpg	0	0	0	0	0	0	0	0	0	1	10	12	4	0	0	0	0	0	0	0	0.264371	0.129893
object_05.jpg	0	0	0	0	0	0	0	0	0	1	10	12	5	0	0	0	0	0	0	0	0.359834	0.192866
object_06.jpg	0	0	0	0	0	0	0	0	0	1	10	12	6	0	0	0	0	0	0	0	0.311487	0.170069
object_07.jpg	0	0	0	0	0	0	0	0	0	1	10	12	7	0	0	0	0	0	0	0	0.306219	0.208889
object_08.jpg	0	0	0	0	0	0	0	0	0	1	10	12	8	0	0	0	0	0	0	0	0.397172	0.143419
object_09.jpg	0	0	0	0	0	0	0	0	0	1	10	12	9	0	0	0	0	0	0	0	0.27043	0.146477
object_10.jpg	0	0	0	0	0	0	0	0	0	1	10	12	10	0	1	0	0	0	0	0	0.307736	0.170765
object_11.jpg	0	0	0	0	0	0	0	0	0	1	10	12	11	0	1	0	0	0	0	0	0.238545	0.146361
object_12.jpg	0	0	0	0	0	0	0	0	0	1	10	12	12	0	1	0	0	0	0	0	0.313428	0.145509
object_13.jpg	0	0	0	0	0	0	0	0	0	1	10	12	13	0	1	0	0	0	0	0	0.260069	0.140638
object_14.jpg	0	0	0	0	0	0	0	0	0	1	10	12	14	0	1	0	0	0	0	0	0.333248	0.171976
object_15.jpg	0	0	0	0	0	0	0	0	0	1	10	12	15	0	1	0	0	0	0	0	0.345059	0.140902
object_16.jpg	0	0	0	0	0	0	0	0	0	1	10	12	16	0	1	0	0	0	0	0	0.256656	0.142424
object_17.jpg	0	0	0	0	0	0	0	0	0	1	10	12	17	0	1	0	0	0	0	0	0.270506	0.138531
object_18.jpg	0	0	0	0	0	0	0	0	0	1	10	12	18	0	1	0	0	0	0	0	0.423558	0.178651
object_19.jpg	0	0	0	0	0	0	0	0	0	1	10	12	19	0	1	0	0	0	0	0	0.33743	0.13034
object_20.jpg	0	0	0	0	0	0	0	0	0	1	10	12	20	0	0	1	0	0	0	0	0.354692	0.167591
